# Supplementary material for: Impact of group antenatal care (G-ANC) versus individual antenatal care (ANC) on quality of care, ANC attendance and facility-based delivery: A pragmatic cluster-randomized controlled trial in Kenya and Nigeria
Source: PLoS One. 2019 Oct 2;14(10):e0222177. doi: 10.1371/journal.pone.0222177 (PMC6774470; doi:10.1371/journal.pone.0222177)
Supplement: S2 Data — (ZIP) [file pone.0222177.s009.zip › S2_Data.csv]

Country	record_id	redcap_event_name	screening_data_time	intervention_control_fac	screening_date	ga_age	ga_determined_by___1	ga_determined_by___2	ga_determined_by___3	ga_determined_by___4	edd_date	p_eligibility_by_ga	language_spoken___1	language_spoken___2	language_spoken___4	language_spoken___5	ga_edd	screening_age	planning_to_stay_same_place	planning_to_be_away	education_level	religion	time_to_reach_fac	marital_status	number_given_birth	group_visit_date	intervention_cohort_ga	baseline_time_dc	baseline_women_date	baseline_women_q1	baseline_women_q2	baseline_women_q3	baseline_women_q4a	baseline_women_q4b	baseline_women_q4c	baseline_women_q4d	baseline_women_q4e	baseline_women_q4f	baseline_women_q4g	baseline_women_q4h	baseline_women_q4i	baseline_women_q4j	baseline_women_q5	baseline_women_q6	baseline_women_q7	baseline_women_q8___1	baseline_women_q8___2	baseline_women_q8___3	baseline_women_q8___4
1	ENC-D-FDEQHTHTEQEQFD	1_SCREENING_AND_CO_ARM_1	2016	2	2016	34.86	1	0	1	0	2016	2
1	ENC-D-FDEQHTHTEQEQGV	1_SCREENING_AND_CO_ARM_1	2016	2	2016	27.29	1	0	1	0	2017	2
1	ENC-D-FDEQHTHTEQEQHT	1_SCREENING_AND_CO_ARM_1	2016	2	2016	16.29	1	0	1	0	2017	1						20 TO 24 YEARS	1	2	4		15	1	1
1	ENC-D-FDEQHTHTEQEQHT	2_BASELINE_ARM_1																											2016	1	2015	1	1	1	1	2	2	1	1	1	1	1	2	1	2	0	0	0	0
1	ENC-D-FDEQHTHTEQEQHT	3_FOLLOW_UP_ARM_1
1	ENC-D-FDEQHTHTEQEQHT	4_PHASE_II_ARM_1
1	ENC-D-FDEQHTHTEQEQLH	1_SCREENING_AND_CO_ARM_1	2016	2	2016	24	1	0	1	0	2017	1						15 TO 19 YEARS	1	2	4		10	1	0
1	ENC-D-FDEQHTHTEQEQLH	2_BASELINE_ARM_1																											2016	2															2	0	0	0	0
1	ENC-D-FDEQHTHTEQEQLH	3_FOLLOW_UP_ARM_1
1	ENC-D-FDEQHTHTEQEQLH	4_PHASE_II_ARM_1
1	ENC-D-FDEQHTHTEQEQOM	1_SCREENING_AND_CO_ARM_1	2016	2	2016	14	1	0	1	0	2017	1						20 TO 24 YEARS	1	2	4		10	1	0
1	ENC-D-FDEQHTHTEQEQOM	2_BASELINE_ARM_1																											2016	2															2	0	0	0	0
1	ENC-D-FDEQHTHTEQEQOM	3_FOLLOW_UP_ARM_1
1	ENC-D-FDEQHTHTEQEQOM	4_PHASE_II_ARM_1
1	ENC-D-FDEQHTHTEQEQPY	1_SCREENING_AND_CO_ARM_1	2016	2	2016	16	1	0	1	0	2017	1						20 TO 24 YEARS	1	2	3		5	1	1
1	ENC-D-FDEQHTHTEQEQPY	2_BASELINE_ARM_1																											2016	1	2014	1	1	1	1	1	2	1	1	1	1	1	1	2	2	0	0	0	0
1	ENC-D-FDEQHTHTEQEQPY	3_FOLLOW_UP_ARM_1
1	ENC-D-FDEQHTHTEQEQPY	4_PHASE_II_ARM_1
1	ENC-D-FDEQHTHTEQEQQJ	1_SCREENING_AND_CO_ARM_1	2016	2	2016	15	1	0	1	0	2017	1						25 TO 29 YEARS	1	2	4		15	1	1
1	ENC-D-FDEQHTHTEQEQQJ	2_BASELINE_ARM_1																											2016	1	2014	1	1	1	2	2	2	1	3	3	3	2	2	1	2	0	0	0	0
1	ENC-D-FDEQHTHTEQEQQJ	3_FOLLOW_UP_ARM_1
1	ENC-D-FDEQHTHTEQEQQJ	4_PHASE_II_ARM_1
1	ENC-D-FDEQHTHTEQEQSP	1_SCREENING_AND_CO_ARM_1	2016	2	2016	23.71	1	0	0	0	2017	1						30 TO 34 YEARS	1	2	2		5	1	3
1	ENC-D-FDEQHTHTEQEQSP	2_BASELINE_ARM_1																											2016	1	2013	1	1	1	1	2	2	1	1	1	1	1	2	2	2	0	0	0	0
1	ENC-D-FDEQHTHTEQEQSP	3_FOLLOW_UP_ARM_1
1	ENC-D-FDEQHTHTEQEQSP	4_PHASE_II_ARM_1
1	ENC-D-FDEQHTHTEQEQVL	1_SCREENING_AND_CO_ARM_1	2016	2	2016	16.71	1	0	0	0	2017	1						25 TO 29 YEARS	1	2	4		10	1	3
1	ENC-D-FDEQHTHTEQEQVL	2_BASELINE_ARM_1																											2016	1	2013	1	1	1	1	2	2	1	1	1	1	1	2	2	2	0	0	0	0
1	ENC-D-FDEQHTHTEQEQVL	3_FOLLOW_UP_ARM_1
1	ENC-D-FDEQHTHTEQEQVL	4_PHASE_II_ARM_1
1	ENC-D-FDEQHTHTEQFDEQ	1_SCREENING_AND_CO_ARM_1	2016	2	2016	26	1	0	0	0	2017	2
1	ENC-D-FDEQHTHTEQFDGV	1_SCREENING_AND_CO_ARM_1	2016	2	2016	22	1	0	0	0	2017	1						20 TO 24 YEARS	1	2	2		2	1	3
1	ENC-D-FDEQHTHTEQFDGV	2_BASELINE_ARM_1																											2016	1	2014	1	1	1	1	2	2	1	1	1	1	1	2	2	2	0	0	0	0
1	ENC-D-FDEQHTHTEQFDGV	3_FOLLOW_UP_ARM_1
1	ENC-D-FDEQHTHTEQFDGV	4_PHASE_II_ARM_1
1	ENC-D-FDEQHTHTEQFDHT	1_SCREENING_AND_CO_ARM_1	2016	2	2016	5	1	0	0	0	2017	1						20 TO 24 YEARS	1	2	2		5	1	3
1	ENC-D-FDEQHTHTEQFDHT	2_BASELINE_ARM_1																											2016	1	2014	1	3	1	1	2	2	1	1	1	1	1	1	2	2	0	0	0	0
1	ENC-D-FDEQHTHTEQFDHT	3_FOLLOW_UP_ARM_1
1	ENC-D-FDEQHTHTEQFDHT	4_PHASE_II_ARM_1
1	ENC-D-FDEQHTHTEQFDLH	1_SCREENING_AND_CO_ARM_1	2016	2	2016	38.71	1	0	0	0	2017	2
1	ENC-D-FDEQHTHTEQFDOM	1_SCREENING_AND_CO_ARM_1	2016	2	2016	31.29	1	0	0	0	2016	2
1	ENC-D-FDEQHTHTEQFDPY	1_SCREENING_AND_CO_ARM_1	2016	2	2016	28	1	0	0	0	2017	2
1	ENC-D-FDEQHTHTEQFDPY	2_BASELINE_ARM_1																																												0	0	0	0
1	ENC-D-FDEQHTHTEQFDQJ	1_SCREENING_AND_CO_ARM_1	2016	2	2016	19.14	1	0	0	0	2017	1						25 TO 29 YEARS	1	2	1		7	1	4
1	ENC-D-FDEQHTHTEQFDQJ	2_BASELINE_ARM_1																											2016	1	2012	1	1	1	1	2	2	1	1	1	1	1	2	1	4	0	0	0	0
1	ENC-D-FDEQHTHTEQFDQJ	3_FOLLOW_UP_ARM_1
1	ENC-D-FDEQHTHTEQFDQJ	4_PHASE_II_ARM_1
1	ENC-D-FDEQHTHTEQFDSP	1_SCREENING_AND_CO_ARM_1	2016	2	2016	6.29	1	0	0	0	2017	1						25 TO 29 YEARS	1	2	1		15	1	3
1	ENC-D-FDEQHTHTEQFDSP	2_BASELINE_ARM_1																											2016	1	2012	1	1	1	1	2	2	1	1	1	1	1	2	2	2	0	0	0	0
1	ENC-D-FDEQHTHTEQFDSP	3_FOLLOW_UP_ARM_1
1	ENC-D-FDEQHTHTEQFDSP	4_PHASE_II_ARM_1
1	ENC-D-FDEQHTHTEQFDVL	1_SCREENING_AND_CO_ARM_1	2016	2	2016	28	1	0	0	0	2017	2
1	ENC-D-FDEQHTHTEQFDVL	2_BASELINE_ARM_1																																												0	0	0	0
1	ENC-D-FDEQHTHTEQGVEQ	1_SCREENING_AND_CO_ARM_1	2016	2	2016	16	1	0	0	0	2017	1						20 TO 24 YEARS	1	2	4		10	1	2
1	ENC-D-FDEQHTHTEQGVEQ	2_BASELINE_ARM_1																											2016	1	2016	1	1	1	1	2	2	1	1	1	1	1	1	1	2	0	0	0	0
1	ENC-D-FDEQHTHTEQGVEQ	3_FOLLOW_UP_ARM_1
1	ENC-D-FDEQHTHTEQGVEQ	4_PHASE_II_ARM_1
1	ENC-D-FDEQHTHTEQGVFD	1_SCREENING_AND_CO_ARM_1	2016	2	2016	27	1	0	0	0	2017	2
1	ENC-D-FDEQHTHTEQGVGV	1_SCREENING_AND_CO_ARM_1	2016	2	2016	10.57	1	0	0	0	2017	1						35 TO 39 YEARS	1	2	2		6	1	7
1	ENC-D-FDEQHTHTEQGVGV	2_BASELINE_ARM_1																											2016	1	2014	1	2	2	2	1	3	2	3	3	2	2	1	2	2	0	0	0	0
1	ENC-D-FDEQHTHTEQGVGV	3_FOLLOW_UP_ARM_1
1	ENC-D-FDEQHTHTEQGVGV	4_PHASE_II_ARM_1
1	ENC-D-FDEQHTHTEQGVHT	1_SCREENING_AND_CO_ARM_1	2016	2	2016	17.57	1	0	0	0	2017	1						35 TO 39 YEARS	1	2	4		7	1	4
1	ENC-D-FDEQHTHTEQGVHT	2_BASELINE_ARM_1																											2016	1	2007	1	1	1	1	2	2	1	1	1	1	1	2	1	2	0	0	0	0
1	ENC-D-FDEQHTHTEQGVHT	3_FOLLOW_UP_ARM_1
1	ENC-D-FDEQHTHTEQGVHT	4_PHASE_II_ARM_1
1	ENC-D-FDEQHTHTEQGVLH	1_SCREENING_AND_CO_ARM_1	2016	2	2016	10.57	1	0	0	0	2017	1						25 TO 29 YEARS	1	2	3		5	1	5
1	ENC-D-FDEQHTHTEQGVLH	2_BASELINE_ARM_1																											2016	2	2013	2											2	1	4	0	0	0	0
1	ENC-D-FDEQHTHTEQGVLH	3_FOLLOW_UP_ARM_1
1	ENC-D-FDEQHTHTEQGVLH	4_PHASE_II_ARM_1
1	ENC-D-FDEQHTHTEQGVOM	1_SCREENING_AND_CO_ARM_1	2016	2	2016	12	1	0	1	0	2017	1						25 TO 29 YEARS	1	2	2		10	1	2
1	ENC-D-FDEQHTHTEQGVOM	2_BASELINE_ARM_1																											2016	1	2014	1	1	1	1	2	2	1	1	1	1	1	2	2	2	0	0	0	0
1	ENC-D-FDEQHTHTEQGVOM	3_FOLLOW_UP_ARM_1
1	ENC-D-FDEQHTHTEQGVOM	4_PHASE_II_ARM_1
1	ENC-D-FDEQHTHTEQGVPY	1_SCREENING_AND_CO_ARM_1	2016	2	2016	15.57	1	0	0	0	2017	1						30 TO 34 YEARS	1	2	4		10	1	2
1	ENC-D-FDEQHTHTEQGVPY	2_BASELINE_ARM_1																											2016	1	2014	2											2	1	2	0	0	0	0
1	ENC-D-FDEQHTHTEQGVPY	3_FOLLOW_UP_ARM_1
1	ENC-D-FDEQHTHTEQGVPY	4_PHASE_II_ARM_1
1	ENC-D-FDEQHTHTEQGVQJ	1_SCREENING_AND_CO_ARM_1	2016	2	2016	8	1	0	0	0	2017	1						20 TO 24 YEARS	1	2	5		5	1	0
1	ENC-D-FDEQHTHTEQGVQJ	2_BASELINE_ARM_1																											2016	2															2	0	0	0	0
1	ENC-D-FDEQHTHTEQGVQJ	3_FOLLOW_UP_ARM_1
1	ENC-D-FDEQHTHTEQGVQJ	4_PHASE_II_ARM_1
1	ENC-D-FDEQHTHTEQGVSP	1_SCREENING_AND_CO_ARM_1	2016	2	2016	26	1	0	1	0	2017	2
1	ENC-D-FDEQHTHTEQGVVL	1_SCREENING_AND_CO_ARM_1	2016	2	2016	28	1	0	1	0	2017	2
1	ENC-D-FDEQHTHTEQHTEQ	1_SCREENING_AND_CO_ARM_1	2016	2	2016	19.71	0	0	1	0	2017	1						25 TO 29 YEARS	1	2	1		5	1	2
1	ENC-D-FDEQHTHTEQHTEQ	2_BASELINE_ARM_1																											2016	1	2015	2											2	1	2	0	0	0	0
1	ENC-D-FDEQHTHTEQHTEQ	3_FOLLOW_UP_ARM_1
1	ENC-D-FDEQHTHTEQHTEQ	4_PHASE_II_ARM_1
1	ENC-D-FDEQHTHTEQHTFD	1_SCREENING_AND_CO_ARM_1	2016	2	2016	24	1	0	1	0	2017	1						15 TO 19 YEARS	1	2	2		15	1	0
1	ENC-D-FDEQHTHTEQHTFD	2_BASELINE_ARM_1																											2016	2															4	0	0	0	0
1	ENC-D-FDEQHTHTEQHTFD	3_FOLLOW_UP_ARM_1
1	ENC-D-FDEQHTHTEQHTFD	4_PHASE_II_ARM_1
1	ENC-D-FDEQHTHTEQHTGV	1_SCREENING_AND_CO_ARM_1	2016	2	2016	20	1	0	1	0	2017	1						15 TO 19 YEARS	1	2	4		10	1	0
1	ENC-D-FDEQHTHTEQHTGV	2_BASELINE_ARM_1																											2016	2															2	0	0	0	0
1	ENC-D-FDEQHTHTEQHTGV	3_FOLLOW_UP_ARM_1
1	ENC-D-FDEQHTHTEQHTGV	4_PHASE_II_ARM_1
1	ENC-D-FDEQHTHTEQHTHT	1_SCREENING_AND_CO_ARM_1	2016	2	2016	24	1	0	1	0	2017	1						40 TO 44 YEARS	1	2	2		4	1	11
1	ENC-D-FDEQHTHTEQHTHT	2_BASELINE_ARM_1																											2016	1	2016	1	1	1	1	2	2	1	1	1	1	1	2	1	2	0	0	0	0
1	ENC-D-FDEQHTHTEQHTHT	3_FOLLOW_UP_ARM_1
1	ENC-D-FDEQHTHTEQHTHT	4_PHASE_II_ARM_1
1	ENC-D-FDEQHTHTEQHTLH	1_SCREENING_AND_CO_ARM_1	2016	2	2016	18	1	0	1	0	2017	1						15 TO 19 YEARS	1	2	4		5	1	0
1	ENC-D-FDEQHTHTEQHTLH	2_BASELINE_ARM_1																											2016	2															2	0	0	0	0
1	ENC-D-FDEQHTHTEQHTLH	3_FOLLOW_UP_ARM_1
1	ENC-D-FDEQHTHTEQHTLH	4_PHASE_II_ARM_1
1	ENC-D-FDEQHTHTEQHTOM	1_SCREENING_AND_CO_ARM_1	2016	2	2016	16	1	0	1	0	2017	1						20 TO 24 YEARS	1	2	2		8	1	1
1	ENC-D-FDEQHTHTEQHTOM	2_BASELINE_ARM_1																											2016	1	2014	1	1	1	1	2	1	1	1	1	1	1	1	2	2	0	0	0	0
1	ENC-D-FDEQHTHTEQHTOM	3_FOLLOW_UP_ARM_1
1	ENC-D-FDEQHTHTEQHTOM	4_PHASE_II_ARM_1
1	ENC-D-FDEQHTHTEQHTPY	1_SCREENING_AND_CO_ARM_1	2016	2	2016	12	1	0	1	0	2017	1						25 TO 29 YEARS	1	2	1		8	1	6
1	ENC-D-FDEQHTHTEQHTPY	2_BASELINE_ARM_1																											2016	1	2013	2											2	1	2	0	0	0	0
1	ENC-D-FDEQHTHTEQHTPY	3_FOLLOW_UP_ARM_1
1	ENC-D-FDEQHTHTEQHTPY	4_PHASE_II_ARM_1
1	ENC-D-FDEQHTHTEQHTQJ	1_SCREENING_AND_CO_ARM_1	2016	2	2016	8	1	0	1	0	2017	1						20 TO 24 YEARS	1	2	4		10	1	2
1	ENC-D-FDEQHTHTEQHTQJ	2_BASELINE_ARM_1																											2016	1	2015	1	1	1	1	2	2	1	1	1	1	1	2	1	4	0	0	0	0
1	ENC-D-FDEQHTHTEQHTQJ	3_FOLLOW_UP_ARM_1
1	ENC-D-FDEQHTHTEQHTQJ	4_PHASE_II_ARM_1
1	ENC-D-FDEQHTHTEQHTSP	1_SCREENING_AND_CO_ARM_1	2016	2	2016	12	1	0	1	0	2017	1						30 TO 34 YEARS	1	2	5		12	1	2
1	ENC-D-FDEQHTHTEQHTSP	2_BASELINE_ARM_1																											2016	1	2011	1	1	1	1	2	2	1	1	1	1	1	2	2	4	0	0	0	0
1	ENC-D-FDEQHTHTEQHTSP	3_FOLLOW_UP_ARM_1
1	ENC-D-FDEQHTHTEQHTSP	4_PHASE_II_ARM_1
1	ENC-D-FDEQHTHTEQHTVL	1_SCREENING_AND_CO_ARM_1	2016	2	2016	26	1	0	1	0	2017	2
1	ENC-D-FDEQHTHTEQLHEQ	1_SCREENING_AND_CO_ARM_1	2016	2	2016	32	1	0	0	0	2016	2
1	ENC-D-FDEQHTHTEQLHFD	1_SCREENING_AND_CO_ARM_1	2016	2	2016	12	1	0	1	0	2017	1						30 TO 34 YEARS	1	2	3		20	1	5
1	ENC-D-FDEQHTHTEQLHFD	2_BASELINE_ARM_1																											2016	1	2011	1	1	1	1	2	2	1	1	1	1	1	2	1	2	0	0	0	0
1	ENC-D-FDEQHTHTEQLHFD	3_FOLLOW_UP_ARM_1
1	ENC-D-FDEQHTHTEQLHFD	4_PHASE_II_ARM_1
1	ENC-D-FDEQHTHTEQLHGV	1_SCREENING_AND_CO_ARM_1	2016	2	2016	8	1	0	0	0	2017	1						20 TO 24 YEARS	1	2	4		15	1	0
1	ENC-D-FDEQHTHTEQLHGV	2_BASELINE_ARM_1																											2016	2															4	0	0	0	0
1	ENC-D-FDEQHTHTEQLHGV	3_FOLLOW_UP_ARM_1
1	ENC-D-FDEQHTHTEQLHGV	4_PHASE_II_ARM_1
1	ENC-D-FDEQHTHTEQLHHT	1_SCREENING_AND_CO_ARM_1	2016	2	2016	22	1	0	1	0	2017	1						35 TO 39 YEARS	1	2	3		9	1	5
1	ENC-D-FDEQHTHTEQLHHT	2_BASELINE_ARM_1																											2016	1	2015	1	1	1	1	2	2	1	1	1	1	1	1	1	2	0	0	0	0
1	ENC-D-FDEQHTHTEQLHHT	3_FOLLOW_UP_ARM_1
1	ENC-D-FDEQHTHTEQLHHT	4_PHASE_II_ARM_1
1	ENC-D-FDEQHTHTEQLHLH	1_SCREENING_AND_CO_ARM_1	2016	2	2016	32	1	0	1	0	2016	2
1	ENC-D-FDEQHTHTEQLHOM	1_SCREENING_AND_CO_ARM_1	2016	2	2016	12	1	0	0	0	2017	1						20 TO 24 YEARS	1	2	4		30	1	1
1	ENC-D-FDEQHTHTEQLHOM	2_BASELINE_ARM_1																											2016	1	2014	1	1	1	1	2	2	1	1	1	1	3	2	1	2	0	0	0	0
1	ENC-D-FDEQHTHTEQLHOM	3_FOLLOW_UP_ARM_1
1	ENC-D-FDEQHTHTEQLHOM	4_PHASE_II_ARM_1
1	ENC-D-FDEQHTHTEQLHPY	1_SCREENING_AND_CO_ARM_1	2016	2	2016	4	1	0	0	0	2017	1						20 TO 24 YEARS	1	2	4		15	1	0
1	ENC-D-FDEQHTHTEQLHPY	2_BASELINE_ARM_1																											2016	2															2	0	0	0	0
1	ENC-D-FDEQHTHTEQLHPY	3_FOLLOW_UP_ARM_1
1	ENC-D-FDEQHTHTEQLHPY	4_PHASE_II_ARM_1
1	ENC-D-FDEQHTHTEQLHQJ	1_SCREENING_AND_CO_ARM_1	2016	2	2016	24	1	0	1	0	2017	1						20 TO 24 YEARS	1	2	4		5	1	1
1	ENC-D-FDEQHTHTEQLHQJ	2_BASELINE_ARM_1																											2016	1	2015	1	1	1	1	2	2	1	1	1	1	1	1	2	3	0	0	0	0
1	ENC-D-FDEQHTHTEQLHQJ	3_FOLLOW_UP_ARM_1
1	ENC-D-FDEQHTHTEQLHQJ	4_PHASE_II_ARM_1
1	ENC-D-FDEQHTHTEQLHSP	1_SCREENING_AND_CO_ARM_1	2016	2	2016	7	1	0	0	0	2017	1						30 TO 34 YEARS	1	2	2		5	1	4
1	ENC-D-FDEQHTHTEQLHSP	2_BASELINE_ARM_1																											2016	1	2015	1	1	1	1	2	2	1	1	1	1	1	2	1	3	0	0	0	0
1	ENC-D-FDEQHTHTEQLHSP	3_FOLLOW_UP_ARM_1
1	ENC-D-FDEQHTHTEQLHSP	4_PHASE_II_ARM_1
1	ENC-D-FDEQHTHTEQLHVL	1_SCREENING_AND_CO_ARM_1	2016	2	2016	9	1	0	0	0	2016	1						35 TO 39 YEARS	1	2	3		5	1	7
1	ENC-D-FDEQHTHTEQLHVL	2_BASELINE_ARM_1																											2016	1	2011	1	1	1	1	2	2	1	1	1	1	1	1	1	1	0	0	0	0
1	ENC-D-FDEQHTHTEQLHVL	3_FOLLOW_UP_ARM_1
1	ENC-D-FDEQHTHTEQLHVL	4_PHASE_II_ARM_1
1	ENC-D-FDEQHTHTEQOMEQ	1_SCREENING_AND_CO_ARM_1	2016	2	2016	10	1	0	0	0	2017	1						40 TO 44 YEARS	1	2	1		8	1	6
1	ENC-D-FDEQHTHTEQOMEQ	2_BASELINE_ARM_1																											2016	1	2006	1	1	1	1	2	2	1	1	1	1	1	2	2	3	0	0	0	0
1	ENC-D-FDEQHTHTEQOMEQ	3_FOLLOW_UP_ARM_1
1	ENC-D-FDEQHTHTEQOMEQ	4_PHASE_II_ARM_1
1	ENC-D-FDEQHTHTEQOMFD	1_SCREENING_AND_CO_ARM_1	2016	2	2016	22.29	1	0	0	0	2017	1						25 TO 29 YEARS	1	2	2		8	1	4
1	ENC-D-FDEQHTHTEQOMFD	2_BASELINE_ARM_1																											2016	1	2013	1	1	1	1	2	2	1	1	1	1	1	2	1	3	0	0	0	0
1	ENC-D-FDEQHTHTEQOMFD	3_FOLLOW_UP_ARM_1
1	ENC-D-FDEQHTHTEQOMFD	4_PHASE_II_ARM_1
1	ENC-D-FDEQHTHTEQOMGV	1_SCREENING_AND_CO_ARM_1	2016	2	2016	19	1	0	0	0	2017	1						35 TO 39 YEARS	1	2	3		10	1	7
1	ENC-D-FDEQHTHTEQOMGV	2_BASELINE_ARM_1																											2016	1	2014	2											2	1	4	0	0	0	0
1	ENC-D-FDEQHTHTEQOMGV	3_FOLLOW_UP_ARM_1
1	ENC-D-FDEQHTHTEQOMGV	4_PHASE_II_ARM_1
1	ENC-D-FDEQHTHTEQOMHT	1_SCREENING_AND_CO_ARM_1	2016	2	2016	14	1	0	0	0	2017	1						25 TO 29 YEARS	1	2	2		5	1	5
1	ENC-D-FDEQHTHTEQOMHT	2_BASELINE_ARM_1																											2016	1	2014	1	1	1	1	2	2	1	1	1	1	1	1	1	4	0	0	0	0
1	ENC-D-FDEQHTHTEQOMHT	3_FOLLOW_UP_ARM_1
1	ENC-D-FDEQHTHTEQOMHT	4_PHASE_II_ARM_1
1	ENC-D-FDEQHTHTEQOMLH	1_SCREENING_AND_CO_ARM_1	2016	2	2016	12	1	0	1	0	2017	1						20 TO 24 YEARS	1	2	4		8	1	0
1	ENC-D-FDEQHTHTEQOMLH	2_BASELINE_ARM_1																											2016	2															2	0	0	0	0
1	ENC-D-FDEQHTHTEQOMLH	3_FOLLOW_UP_ARM_1
1	ENC-D-FDEQHTHTEQOMLH	4_PHASE_II_ARM_1
1	ENC-D-FDEQHTHTEQOMOM	1_SCREENING_AND_CO_ARM_1	2016	2	2016	20	1	0	1	0	2017	1						25 TO 29 YEARS	1	2	3		15	1	5
1	ENC-D-FDEQHTHTEQOMOM	2_BASELINE_ARM_1																											2016	2	2014	1	1	1	1	2	2	1	1	1	1	1	2	1	3	0	0	0	0
1	ENC-D-FDEQHTHTEQOMOM	3_FOLLOW_UP_ARM_1
1	ENC-D-FDEQHTHTEQOMOM	4_PHASE_II_ARM_1
1	ENC-D-FDEQHTHTEQOMPY	1_SCREENING_AND_CO_ARM_1	2016	2	2016	11	1	0	1	0	2017	1						20 TO 24 YEARS	1	2	3		8	1	6
1	ENC-D-FDEQHTHTEQOMPY	2_BASELINE_ARM_1																											2016	1	2014	1	1	1	1	2	2	1	1	1	1	1	1	2	2	0	0	0	0
1	ENC-D-FDEQHTHTEQOMPY	3_FOLLOW_UP_ARM_1
1	ENC-D-FDEQHTHTEQOMPY	4_PHASE_II_ARM_1
1	ENC-D-FDEQHTHTEQOMQJ	1_SCREENING_AND_CO_ARM_1	2016	2	2016	24	1	0	1	0	2017	1						35 TO 39 YEARS	1	2	1		5	1	3
1	ENC-D-FDEQHTHTEQOMQJ	2_BASELINE_ARM_1																											2016	1	2015	1	1	1	1	2	2	1	1	1	1	1	2	2	2	0	0	0	0
1	ENC-D-FDEQHTHTEQOMQJ	3_FOLLOW_UP_ARM_1
1	ENC-D-FDEQHTHTEQOMQJ	4_PHASE_II_ARM_1
1	ENC-D-FDEQHTHTEQOMSP	1_SCREENING_AND_CO_ARM_1	2016	2	2016	20	1	0	1	0	2017	1						25 TO 29 YEARS	1	2	4		10	1	0
1	ENC-D-FDEQHTHTEQOMSP	2_BASELINE_ARM_1																											2016	2															3	0	0	0	0
1	ENC-D-FDEQHTHTEQOMSP	3_FOLLOW_UP_ARM_1
1	ENC-D-FDEQHTHTEQOMSP	4_PHASE_II_ARM_1
1	ENC-D-FDEQHTHTEQOMVL	1_SCREENING_AND_CO_ARM_1	2016	2	2016	12	1	0	1	0	2017	1						30 TO 34 YEARS	1	2	1		8	1	7
1	ENC-D-FDEQHTHTEQOMVL	2_BASELINE_ARM_1																											2016	1	2014	1	1	1	1	2	2	1	1	1	1	1	2	1	2	0	0	0	0
1	ENC-D-FDEQHTHTEQOMVL	3_FOLLOW_UP_ARM_1
1	ENC-D-FDEQHTHTEQOMVL	4_PHASE_II_ARM_1
1	ENC-D-FDEQHTHTEQPYEQ	1_SCREENING_AND_CO_ARM_1	2016	2	2016	8	1	0	0	0	2017	1						35 TO 39 YEARS	1	2	1		5	1	7
1	ENC-D-FDEQHTHTEQPYEQ	2_BASELINE_ARM_1																											2016	1	2013	1	1	1	1	2	2	1	1	1	1	1	2	2	4	0	0	0	0
1	ENC-D-FDEQHTHTEQPYEQ	3_FOLLOW_UP_ARM_1
1	ENC-D-FDEQHTHTEQPYEQ	4_PHASE_II_ARM_1
1	ENC-D-FDEQHTHTEQPYFD	1_SCREENING_AND_CO_ARM_1	2016	2	2016	17	1	0	1	0	2017	1						20 TO 24 YEARS	1	2	4		10	1	0
1	ENC-D-FDEQHTHTEQPYFD	2_BASELINE_ARM_1																											2016	2															2	0	0	0	0
1	ENC-D-FDEQHTHTEQPYFD	3_FOLLOW_UP_ARM_1
1	ENC-D-FDEQHTHTEQPYFD	4_PHASE_II_ARM_1
1	ENC-D-FDEQHTHTEQPYGV	1_SCREENING_AND_CO_ARM_1	2016	2	2016	20	1	0	1	0	2017	1						25 TO 29 YEARS	1	2	4		10	1	3
1	ENC-D-FDEQHTHTEQPYGV	2_BASELINE_ARM_1																											2016	1	2014	1	1	1	1	2	2	1	1	1	1	1	2	2	3	0	0	0	0
1	ENC-D-FDEQHTHTEQPYGV	3_FOLLOW_UP_ARM_1
1	ENC-D-FDEQHTHTEQPYGV	4_PHASE_II_ARM_1
1	ENC-D-FDEQHTHTEQPYHT	1_SCREENING_AND_CO_ARM_1	2016	2	2016	26	1	0	1	0	2017	2
1	ENC-D-FDEQHTHTEQPYLH	1_SCREENING_AND_CO_ARM_1	2016	2	2016	11	1	0	0	0	2017	1						25 TO 29 YEARS	1	2	1		20	1	3
1	ENC-D-FDEQHTHTEQPYLH	2_BASELINE_ARM_1																											2016	1	2015	1	1	1	1	2	2	1	1	1	1	1	2	2	2	0	0	0	0
1	ENC-D-FDEQHTHTEQPYLH	3_FOLLOW_UP_ARM_1
1	ENC-D-FDEQHTHTEQPYLH	4_PHASE_II_ARM_1
1	ENC-D-FDEQHTHTEQPYOM	1_SCREENING_AND_CO_ARM_1	2016	2	2016	18.43	1	0	1	0	2017	1						20 TO 24 YEARS	1	2	4		8	1	1
1	ENC-D-FDEQHTHTEQPYOM	2_BASELINE_ARM_1																											2016	1	2013	1	1	1	1	2	2	1	1	1	1	1	2	1	3	0	0	0	0
1	ENC-D-FDEQHTHTEQPYOM	3_FOLLOW_UP_ARM_1
1	ENC-D-FDEQHTHTEQPYOM	4_PHASE_II_ARM_1
1	ENC-D-FDEQHTHTEQPYPY	1_SCREENING_AND_CO_ARM_1	2016	2	2016	9	1	0	0	0	2017	1						20 TO 24 YEARS	1	2	5		15	1	0
1	ENC-D-FDEQHTHTEQPYPY	2_BASELINE_ARM_1																											2016	2															2	0	0	0	0
1	ENC-D-FDEQHTHTEQPYPY	3_FOLLOW_UP_ARM_1
1	ENC-D-FDEQHTHTEQPYPY	4_PHASE_II_ARM_1
1	ENC-D-FDEQHTHTEQPYQJ	1_SCREENING_AND_CO_ARM_1	2016	2	2016	22	1	0	1	0	2017	1						20 TO 24 YEARS	1	2	3		5	1	0
1	ENC-D-FDEQHTHTEQPYQJ	2_BASELINE_ARM_1																											2016	2															2	0	0	0	0
1	ENC-D-FDEQHTHTEQPYQJ	3_FOLLOW_UP_ARM_1
1	ENC-D-FDEQHTHTEQPYQJ	4_PHASE_II_ARM_1
1	ENC-D-FDEQHTHTEQPYSP	1_SCREENING_AND_CO_ARM_1	2016	2	2016	20	1	0	1	0	2017	1						20 TO 24 YEARS	1	2	4		30	1	3
1	ENC-D-FDEQHTHTEQPYSP	2_BASELINE_ARM_1																											2016	1	2016	1	1	1	1	2	2	1	1	1	1	1	2	2	2	0	0	0	0
1	ENC-D-FDEQHTHTEQPYSP	3_FOLLOW_UP_ARM_1
1	ENC-D-FDEQHTHTEQPYSP	4_PHASE_II_ARM_1
1	ENC-D-FDEQHTHTEQPYVL	1_SCREENING_AND_CO_ARM_1	2016	2	2016	18	1	0	1	0	2017	1						20 TO 24 YEARS	1	2	3		10	1	2
1	ENC-D-FDEQHTHTEQPYVL	2_BASELINE_ARM_1																											2016	1	2012	1	1	1	1	2	2	1	1	1	1	1	2	1	3	0	0	0	0
1	ENC-D-FDEQHTHTEQPYVL	3_FOLLOW_UP_ARM_1
1	ENC-D-FDEQHTHTEQPYVL	4_PHASE_II_ARM_1
1	ENC-D-FDEQHTHTEQQJEQ	1_SCREENING_AND_CO_ARM_1	2016	2	2016	24	1	0	1	0	2017	1
1	ENC-D-FDFDLHEQEQFD	1_SCREENING_AND_CO_ARM_1	2016	1	2016	20	1	0	0	0	2017	1						20 TO 24 YEARS	1	2	4		15	1	0	2016	24.29
1	ENC-D-FDFDLHEQEQFD	2_BASELINE_ARM_1																																												0	0	0	0
1	ENC-D-FDFDLHEQEQGV	1_SCREENING_AND_CO_ARM_1	2016	1	2016	20	1	0	0	0	2017	1						25 TO 29 YEARS	1	2	2		6	1	1	2016	24.29
1	ENC-D-FDFDLHEQEQGV	2_BASELINE_ARM_1																																												0	0	0	0
1	ENC-D-FDFDLHEQEQGVFD	1_SCREENING_AND_CO_ARM_1	2016	1	2016	8	1	0	1	0	2017	1
1	ENC-D-FDFDLHEQEQGVGV	1_SCREENING_AND_CO_ARM_1	2016	1	2016	24	1	0	0	1	2016	1
1	ENC-D-FDFDLHEQEQGVHT	1_SCREENING_AND_CO_ARM_1	2016	1	2016	9	0	0	0	1	2017	1
1	ENC-D-FDFDLHEQEQGVLH	1_SCREENING_AND_CO_ARM_1	2016	1	2016	30	1	0	1	1	2017	2
1	ENC-D-FDFDLHEQEQGVOM	1_SCREENING_AND_CO_ARM_1	2016	1	2016	10	1	0	0	0	2017	1
1	ENC-D-FDFDLHEQEQGVPY	1_SCREENING_AND_CO_ARM_1	2016	1	2016	8	1	0	0	0	2017	1
1	ENC-D-FDFDLHEQEQGVQJ	1_SCREENING_AND_CO_ARM_1	2016	1	2016	28	1	0	1	1	2017	2
1	ENC-D-FDFDLHEQEQGVSP	1_SCREENING_AND_CO_ARM_1	2016	1	2016	8	0	0	0	1	2017	1
1	ENC-D-FDFDLHEQEQGVVL	1_SCREENING_AND_CO_ARM_1	2016	1	2016	8	1	0	0	0	2017	1
1	ENC-D-FDFDLHEQEQHT	1_SCREENING_AND_CO_ARM_1	2016	1	2016	18	1	0	0	0	2017	1						20 TO 24 YEARS	1	2	1		15	1	1	2016	22.29
1	ENC-D-FDFDLHEQEQHT	2_BASELINE_ARM_1																											2016	1	2014	1	1	3	1	2	2	3	1	1	1	3	1	2	3	0	0	0	0
1	ENC-D-FDFDLHEQEQHT	3_FOLLOW_UP_ARM_1
1	ENC-D-FDFDLHEQEQHT	4_PHASE_II_ARM_1
1	ENC-D-FDFDLHEQEQHTEQ	1_SCREENING_AND_CO_ARM_1	2016	1	2016	8	1	0	0	0	2017	1
1	ENC-D-FDFDLHEQEQHTFD	1_SCREENING_AND_CO_ARM_1	2016	1	2016	10	1	0	0	0	2016	1
1	ENC-D-FDFDLHEQEQHTGV	1_SCREENING_AND_CO_ARM_1	2016	1	2016	9	1	0	0	0	2017	1
1	ENC-D-FDFDLHEQEQHTHT	1_SCREENING_AND_CO_ARM_1	2016	1	2016	10	1	0	0	0	2017	1
1	ENC-D-FDFDLHEQEQHTHT	2_BASELINE_ARM_1																																												0	0	0	0
1	ENC-D-FDFDLHEQEQHTLH	1_SCREENING_AND_CO_ARM_1	2016	1	2016	28	1	0	1	0	2017	2
1	ENC-D-FDFDLHEQEQHTOM	1_SCREENING_AND_CO_ARM_1	2016	1	2016	22	1	0	1	0	2017	1
1	ENC-D-FDFDLHEQEQHTPY	1_SCREENING_AND_CO_ARM_1	2016	1	2016	8	1	0	0	0	2017	1
1	ENC-D-FDFDLHEQEQHTQJ	1_SCREENING_AND_CO_ARM_1	2016	1	2016	8	0	0	0	0	2017	1
1	ENC-D-FDFDLHEQEQHTSP	1_SCREENING_AND_CO_ARM_1	2016	1	2016	10	1	0	0	0	2017	1
1	ENC-D-FDFDLHEQEQHTVL	1_SCREENING_AND_CO_ARM_1	2016	1	2016	20	1	0	1	0	2017	1
1	ENC-D-FDFDLHEQEQHTVL	2_BASELINE_ARM_1																																												0	0	0	0
1	ENC-D-FDFDLHEQEQLH	1_SCREENING_AND_CO_ARM_1	2016	1	2016	20	1	0	0	0	2017	1						20 TO 24 YEARS	1	2	2		10	1	1	2016	24.29
1	ENC-D-FDFDLHEQEQLH	2_BASELINE_ARM_1																																												0	0	0	0
1	ENC-D-FDFDLHEQEQLHEQ	1_SCREENING_AND_CO_ARM_1	2016	1	2016	18	1	0	0	0	2017	1						20 TO 24 YEARS	1	2	4		5	1	1	2016	22
1	ENC-D-FDFDLHEQEQLHEQ	2_BASELINE_ARM_1																											2016	1	2015	1	1	2	1	2	2	1	1	1	1	1	2	2	1	0	0	0	0
1	ENC-D-FDFDLHEQEQLHEQ	3_FOLLOW_UP_ARM_1
1	ENC-D-FDFDLHEQEQLHEQ	4_PHASE_II_ARM_1
1	ENC-D-FDFDLHEQEQLHFD	1_SCREENING_AND_CO_ARM_1	2016	1	2016	12	1	0	0	0	2017	1						30 TO 34 YEARS	1	2	1		120	1	6	2016	21
1	ENC-D-FDFDLHEQEQLHFD	2_BASELINE_ARM_1																											2016	1	2009	1	1	1	1	2	2	1	1	1	1	1	2	2	1	0	0	0	0
1	ENC-D-FDFDLHEQEQLHFD	3_FOLLOW_UP_ARM_1
1	ENC-D-FDFDLHEQEQLHFD	4_PHASE_II_ARM_1
1	ENC-D-FDFDLHEQEQLHGV	1_SCREENING_AND_CO_ARM_1	2016	1	2016	20	1	0	0	1	2017	1						25 TO 29 YEARS	1	2	4		5	1	2	2016	24
1	ENC-D-FDFDLHEQEQLHGV	2_BASELINE_ARM_1																											2016	1	2011	1	1	1	1	2	1	1	1	1	1	1	2	2	2	0	0	0	0
1	ENC-D-FDFDLHEQEQLHGV	3_FOLLOW_UP_ARM_1
1	ENC-D-FDFDLHEQEQLHGV	4_PHASE_II_ARM_1
1	ENC-D-FDFDLHEQEQLHHT	1_SCREENING_AND_CO_ARM_1	2016	1	2016	10	1	0	0	0	2017	1						15 TO 19 YEARS	1	2	4		12	1	1	2016	19
1	ENC-D-FDFDLHEQEQLHHT	2_BASELINE_ARM_1																																												0	0	1	0
1	ENC-D-FDFDLHEQEQLHLH	1_SCREENING_AND_CO_ARM_1	2016	1	2016	26	1	0	0	0	2016	2
1	ENC-D-FDFDLHEQEQLHOM	1_SCREENING_AND_CO_ARM_1	2016	1	2016	4	1	0	0	0	2017	1						25 TO 29 YEARS	1	2	1		10	1	0	2017	19
1	ENC-D-FDFDLHEQEQLHOM	2_BASELINE_ARM_1																																												0	0	0	0
1	ENC-D-FDFDLHEQEQLHPY	1_SCREENING_AND_CO_ARM_1	2016	1	2016	20	1	0	1	1	2017	1						20 TO 24 YEARS	1	2	1		120	1	2	2016	24
1	ENC-D-FDFDLHEQEQLHPY	2_BASELINE_ARM_1																											2016	1	2016	1	1	1	1	2	2	3	1	1	1	1	1	1	2	0	0	1	0
1	ENC-D-FDFDLHEQEQLHPY	3_FOLLOW_UP_ARM_1
1	ENC-D-FDFDLHEQEQLHPY	4_PHASE_II_ARM_1
1	ENC-D-FDFDLHEQEQLHQJ	1_SCREENING_AND_CO_ARM_1	2016	1	2016	6	1	0	1	0	2017	1
1	ENC-D-FDFDLHEQEQLHSP	1_SCREENING_AND_CO_ARM_1	2016	1	2017	8	1	0	1	0	2017	1
1	ENC-D-FDFDLHEQEQLHVL	1_SCREENING_AND_CO_ARM_1	2016	1	2016	21	0	0	0	1	2017	1						20 TO 24 YEARS	1	2	1		2	1	2	2016	24.86
1	ENC-D-FDFDLHEQEQOM	1_SCREENING_AND_CO_ARM_1	2016	1	2016	19	1	0	0	0	2017	1						20 TO 24 YEARS	1	2	3		5	1	1	2016	23.29
1	ENC-D-FDFDLHEQEQOM	2_BASELINE_ARM_1																											2016	1	2013	1	1	3	1	3	2	3	3	1	3	3	2	1	3	0	0	0	0
1	ENC-D-FDFDLHEQEQOM	3_FOLLOW_UP_ARM_1
1	ENC-D-FDFDLHEQEQOM	4_PHASE_II_ARM_1
1	ENC-D-FDFDLHEQEQOMFD	1_SCREENING_AND_CO_ARM_1	2016	1	2016	8	1	0	1	0	2017	1						20 TO 24 YEARS	1	2	1		45	1	2	2017	23.86
1	ENC-D-FDFDLHEQEQOMFD	2_BASELINE_ARM_1																											2016	1	2013	1	1	1	1	2	2	1	1	1	1	1	2	1	1	0	0	0	0
1	ENC-D-FDFDLHEQEQOMFD	3_FOLLOW_UP_ARM_1
1	ENC-D-FDFDLHEQEQOMFD	4_PHASE_II_ARM_1
1	ENC-D-FDFDLHEQEQOMGV	1_SCREENING_AND_CO_ARM_1	2016	1	2016	16	1	0	1	0	2017	1						15 TO 19 YEARS	1	2	2		3	1	0	2016	22.86
1	ENC-D-FDFDLHEQEQOMGV	2_BASELINE_ARM_1																											2016	2															3	0	0	0	0
1	ENC-D-FDFDLHEQEQOMGV	3_FOLLOW_UP_ARM_1
1	ENC-D-FDFDLHEQEQOMGV	4_PHASE_II_ARM_1
1	ENC-D-FDFDLHEQEQOMHT	1_SCREENING_AND_CO_ARM_1	2016	1	2016	24	1	0	1	0	2017	1						25 TO 29 YEARS	1	2	1		20	1	4	2016	27.86
1	ENC-D-FDFDLHEQEQOMLH	1_SCREENING_AND_CO_ARM_1	2016	1	2016	28	1	0	1	0	2017	2
1	ENC-D-FDFDLHEQEQOMLH	2_BASELINE_ARM_1																																												0	0	0	0
1	ENC-D-FDFDLHEQEQOMOM	1_SCREENING_AND_CO_ARM_1	2016	1	2016	12	1	0	1	0	2017	1						20 TO 24 YEARS	1	2	1		5	1	4	2016	18.71
1	ENC-D-FDFDLHEQEQOMOM	2_BASELINE_ARM_1																																												0	0	0	0
1	ENC-D-FDFDLHEQEQOMPY	1_SCREENING_AND_CO_ARM_1	2016	1	2016	28	1	0	1	0	2016	2
1	ENC-D-FDFDLHEQEQOMVL	1_SCREENING_AND_CO_ARM_1	2016	1	2016	26	1	0	1	0	2017	2
1	ENC-D-FDFDLHEQEQPY	1_SCREENING_AND_CO_ARM_1	2016	1	2016	19	1	0	1	0	2016	1						15 TO 19 YEARS	1	2	1		5	1	0	2016	23.29
1	ENC-D-FDFDLHEQEQPY	2_BASELINE_ARM_1																											2016	2															3	0	0	0	0
1	ENC-D-FDFDLHEQEQPY	3_FOLLOW_UP_ARM_1
1	ENC-D-FDFDLHEQEQPY	4_PHASE_II_ARM_1
1	ENC-D-FDFDLHEQEQPYEQ	1_SCREENING_AND_CO_ARM_1	2016	1	2016	32	1	1	1	0	2016	2
1	ENC-D-FDFDLHEQEQPYFD	1_SCREENING_AND_CO_ARM_1	2016	1	2016	12	1	0	1	0	2017	1
1	ENC-D-FDFDLHEQEQPYHT	1_SCREENING_AND_CO_ARM_1	2016	1	2016	28	1	1	1	0	2017	2
1	ENC-D-FDFDLHEQEQPYLH	1_SCREENING_AND_CO_ARM_1	2016	1	2016	13	1	0	0	0	2017	1
1	ENC-D-FDFDLHEQEQPYOM	1_SCREENING_AND_CO_ARM_1	2016	1	2016	24	1	0	0	0	2017	1
1	ENC-D-FDFDLHEQEQPYPY	1_SCREENING_AND_CO_ARM_1	2016	1	2016	28	1	0	0	0	2017	2
1	ENC-D-FDFDLHEQEQPYQJ	1_SCREENING_AND_CO_ARM_1	2016	1	2016	10	1	0	0	0	2017	1						20 TO 24 YEARS	2	1
1	ENC-D-FDFDLHEQEQPYSP	1_SCREENING_AND_CO_ARM_1	2016	1	2016	4	1	0	0	0	2017	1
1	ENC-D-FDFDLHEQEQPYVL	1_SCREENING_AND_CO_ARM_1	2016	1	2016	21	1	0	1	0	2017	1						20 TO 24 YEARS	1	2	2		20	1	3	2016	24.29
1	ENC-D-FDFDLHEQEQQJ	1_SCREENING_AND_CO_ARM_1	2016	1	2016	17	1	0	0	0	2017	1						15 TO 19 YEARS	1	2	4		15	1	1	2016	21.29
1	ENC-D-FDFDLHEQEQQJ	2_BASELINE_ARM_1																											2016	1	2014	1	1	1	1	2	2	1	1	1	1	3	2	1	3	0	0	0	0
1	ENC-D-FDFDLHEQEQQJ	3_FOLLOW_UP_ARM_1
1	ENC-D-FDFDLHEQEQQJ	4_PHASE_II_ARM_1
1	ENC-D-FDFDLHEQEQQJEQ	1_SCREENING_AND_CO_ARM_1	2016	1	2016	12	1	0	0	0	2017	1						25 TO 29 YEARS	1	1
1	ENC-D-FDFDLHEQEQQJFD	1_SCREENING_AND_CO_ARM_1	2016	1	2016	26	1	1	0	0	2017	2
1	ENC-D-FDFDLHEQEQQJGV	1_SCREENING_AND_CO_ARM_1	2016	1	2016	12	1	0	0	0	2017	1						20 TO 24 YEARS	1	1
1	ENC-D-FDFDLHEQEQQJHT	1_SCREENING_AND_CO_ARM_1	2016	1	2016	24	1	0	1	0	2017	1						30 TO 34 YEARS	1	2	1		30	1	6	2016	27.29
1	ENC-D-FDFDLHEQEQQJLH	1_SCREENING_AND_CO_ARM_1	2016	1	2016	22	1	0	1	0	2017	1						25 TO 29 YEARS	1	2	1		5	1	3	2016	25.29
1	ENC-D-FDFDLHEQEQQJOM	1_SCREENING_AND_CO_ARM_1	2016	1	2016	12	1	0	0	0	2017	1
1	ENC-D-FDFDLHEQEQQJPY	1_SCREENING_AND_CO_ARM_1	2016	1	2016	10	1	0	0	0	2017	1
1	ENC-D-FDFDLHEQEQQJQJ	1_SCREENING_AND_CO_ARM_1	2016	1	2016	28	1	0	1	0	2017	2
1	ENC-D-FDFDLHEQEQQJSP	1_SCREENING_AND_CO_ARM_1	2016	1	2016	29	1	0	1	0	2016	2
1	ENC-D-FDFDLHEQEQQJVL	1_SCREENING_AND_CO_ARM_1	2016	1	2016	24	1	0	1	0	2017	1
1	ENC-D-FDFDLHEQEQSP	1_SCREENING_AND_CO_ARM_1	2016	1	2016	16	1	0	0	0	2017	1						30 TO 34 YEARS	1	2	2		10	1	5	2016	20.29
1	ENC-D-FDFDLHEQEQSP	2_BASELINE_ARM_1																											2017	1	2014	1	1	1	1	1	2	3	1	1	3	3	2	1	1	0	0	0	0
1	ENC-D-FDFDLHEQEQSP	3_FOLLOW_UP_ARM_1
1	ENC-D-FDFDLHEQEQSP	4_PHASE_II_ARM_1
1	ENC-D-FDFDLHEQEQSPEQ	1_SCREENING_AND_CO_ARM_1	2016	1	2016	18	1	0	1	0	2017	1						20 TO 24 YEARS	1	2	4		4	1	1	2016	21.29
1	ENC-D-FDFDLHEQEQSPEQ	2_BASELINE_ARM_1																											2016	1	2015	1	1	1	1	1	2	1	1	1	1	1	2	2	3	1	0	0	0
1	ENC-D-FDFDLHEQEQSPEQ	3_FOLLOW_UP_ARM_1
1	ENC-D-FDFDLHEQEQSPEQ	4_PHASE_II_ARM_1
1	ENC-D-FDFDLHEQEQSPFD	1_SCREENING_AND_CO_ARM_1	2016	1	2016	10	1	0	0	0	2017	1
1	ENC-D-FDFDLHEQEQSPFD	2_BASELINE_ARM_1																																												0	0	0	0
1	ENC-D-FDFDLHEQEQSPGV	1_SCREENING_AND_CO_ARM_1	2016	1	2016	30	1	1	1	0	2017	2
1	ENC-D-FDFDLHEQEQSPHT	1_SCREENING_AND_CO_ARM_1	2016	1	2016	8	1	0	0	0	2017	1
1	ENC-D-FDFDLHEQEQSPLH	1_SCREENING_AND_CO_ARM_1	2016	1	2016	40	1	1	1	0	2017	2
1	ENC-D-FDFDLHEQEQSPOM	1_SCREENING_AND_CO_ARM_1	2016	1	2016	14	1	0	0	0	2017	1						25 TO 29 YEARS	1	2
1	ENC-D-FDFDLHEQEQSPPY	1_SCREENING_AND_CO_ARM_1	2016	1	2016	30	1	0	1	0	2017	2
1	ENC-D-FDFDLHEQEQSPQJ	1_SCREENING_AND_CO_ARM_1	2016	1	2016	29	1	0	1	0	2017	2
1	ENC-D-FDFDLHEQEQSPSP	1_SCREENING_AND_CO_ARM_1	2016	1	2016	8	1	0	0	0	2017	1
1	ENC-D-FDFDLHEQEQSPVL	1_SCREENING_AND_CO_ARM_1	2016	1	2016	18	1	0	1	0	2017	1						25 TO 29 YEARS	1	2	4		5	1	0	2016	21.14
1	ENC-D-FDFDLHEQEQSPVL	2_BASELINE_ARM_1																											2016	2															2	0	0	1	0
1	ENC-D-FDFDLHEQEQSPVL	3_FOLLOW_UP_ARM_1
1	ENC-D-FDFDLHEQEQSPVL	4_PHASE_II_ARM_1
1	ENC-D-FDFDLHEQEQVL	1_SCREENING_AND_CO_ARM_1	2016	1	2016	21	1	0	0	0	2017	1
1	ENC-D-FDFDLHEQEQVLEQ	1_SCREENING_AND_CO_ARM_1	2016	1	2016	18	1	0	1	1	2017	1						20 TO 24 YEARS	1	2	2		5	1	3	2016	21.14
1	ENC-D-FDFDLHEQEQVLEQ	2_BASELINE_ARM_1																											2016	1	2014	1	1	1	1	2	2	1	1	1	1	1	2	1	2	0	0	0	0
1	ENC-D-FDFDLHEQEQVLEQ	3_FOLLOW_UP_ARM_1
1	ENC-D-FDFDLHEQEQVLEQ	4_PHASE_II_ARM_1
1	ENC-D-FDFDLHEQEQVLFD	1_SCREENING_AND_CO_ARM_1	2016	1	2016	22	1	0	1	0	2017	1						25 TO 29 YEARS	1	2	1		5	1	3	2016	25.14
1	ENC-D-FDFDLHEQEQVLGV	1_SCREENING_AND_CO_ARM_1	2016	1	2016	20	1	0	1	0	2017	1
1	ENC-D-FDFDLHEQEQVLHT	1_SCREENING_AND_CO_ARM_1	2016	1	2016	26	1	0	1	0	2017	2
1	ENC-D-FDFDLHEQEQVLLH	1_SCREENING_AND_CO_ARM_1	2016	1	2016	6	1	0	0	0	2017	1						15 TO 19 YEARS	1	2
1	ENC-D-FDFDLHEQEQVLOM	1_SCREENING_AND_CO_ARM_1	2016	1	2016	34	1	0	1	0	2016	2
1	ENC-D-FDFDLHEQEQVLPY	1_SCREENING_AND_CO_ARM_1	2016	1	2016	22	1	0	0	0	2017	1						20 TO 24 YEARS	1	2	2		6	1	1	2016	25
1	ENC-D-FDFDLHEQEQVLQJ	1_SCREENING_AND_CO_ARM_1	2016	1	2016	24	1	0	1	0	2017	1						25 TO 29 YEARS	1	2	5		7	1	3	2016	27
1	ENC-D-FDFDLHEQEQVLSP	1_SCREENING_AND_CO_ARM_1	2016	1	2016	8	1	0	1	0	2017	1
1	ENC-D-FDFDLHEQFDEQ	1_SCREENING_AND_CO_ARM_1	2016	1	2016	17	1	0	0	0	2017	1						30 TO 34 YEARS	1	2	1		20	1	0	2016	21.29
1	ENC-D-FDFDLHEQFDEQ	2_BASELINE_ARM_1																											2017	2															3	0	0	0	0
1	ENC-D-FDFDLHEQFDEQ	3_FOLLOW_UP_ARM_1
1	ENC-D-FDFDLHEQFDEQ	4_PHASE_II_ARM_1
1	ENC-D-FDFDLHEQFDEQEQ	1_SCREENING_AND_CO_ARM_1	2016	1	2016	24	1	0	1	0	2017	1
1	ENC-D-FDFDLHEQFDEQFD	1_SCREENING_AND_CO_ARM_1	2016	1	2016	16	1	0	1	0	2017	1						25 TO 29 YEARS	1	2	4		3	1	2	2016	22
1	ENC-D-FDFDLHEQFDEQFD	2_BASELINE_ARM_1																											2016	1	2014	1	1	1	1	2	2	1	1	1	1	1	1	2	2	0	0	0	0
1	ENC-D-FDFDLHEQFDEQFD	3_FOLLOW_UP_ARM_1
1	ENC-D-FDFDLHEQFDEQFD	4_PHASE_II_ARM_1
1	ENC-D-FDFDLHEQFDEQGV	1_SCREENING_AND_CO_ARM_1	2016	1	2016	8	1	0	0	0	2017	1
1	ENC-D-FDFDLHEQFDEQHT	1_SCREENING_AND_CO_ARM_1	2016	1	2016	30	1	1	1	0	2016	2
1	ENC-D-FDFDLHEQFDEQLH	1_SCREENING_AND_CO_ARM_1	2016	1	2016	8	1	0	0	0	2017	1
1	ENC-D-FDFDLHEQFDEQOM	1_SCREENING_AND_CO_ARM_1	2016	1	2016	12	1	0	0	0	2017	1
1	ENC-D-FDFDLHEQFDEQPY	1_SCREENING_AND_CO_ARM_1	2016	1	2016	30	1	0	1	0	2017	2
1	ENC-D-FDFDLHEQFDEQQJ	1_SCREENING_AND_CO_ARM_1	2016	1	2016	24	1	0	1	0	2017	1						30 TO 34 YEARS	1	2	2		10	1	4	2016	29.86
1	ENC-D-FDFDLHEQFDEQSP	1_SCREENING_AND_CO_ARM_1	2016	1	2016	24	1	0	1	0	2017	1
1	ENC-D-FDFDLHEQFDEQVL	1_SCREENING_AND_CO_ARM_1	2016	1	2016	28	1	0	1	0	2017	2
1	ENC-D-FDFDLHEQFDFD	1_SCREENING_AND_CO_ARM_1	2016	1	2016	12	1	0	0	0	2017	1						20 TO 24 YEARS	1	2	1		10	1	3	2016	21.29
1	ENC-D-FDFDLHEQFDFD	2_BASELINE_ARM_1																											2016	1	2014	1	1	1	1	2	2	1	1	1	2	3	2	1	1	0	0	0	0
1	ENC-D-FDFDLHEQFDFD	3_FOLLOW_UP_ARM_1
1	ENC-D-FDFDLHEQFDFD	4_PHASE_II_ARM_1
1	ENC-D-FDFDLHEQFDFDFD	1_SCREENING_AND_CO_ARM_1	2016	1	2016	30	1	0	1	0	2017	2
1	ENC-D-FDFDLHEQFDFDGV	1_SCREENING_AND_CO_ARM_1	2016	1	2016	6	1	0	1	0	2017	1
1	ENC-D-FDFDLHEQFDFDHT	1_SCREENING_AND_CO_ARM_1	2016	1	2016	8	1	0	0	0	2017	1
1	ENC-D-FDFDLHEQFDFDLH	1_SCREENING_AND_CO_ARM_1	2016	1	2016	22	1	0	1	0	2017	1						25 TO 29 YEARS	1	2	1		5	1	1	2016	24.71
1	ENC-D-FDFDLHEQFDFDOM	1_SCREENING_AND_CO_ARM_1	2016	1	2016	18	1	0	1	0	2017	1						20 TO 24 YEARS	1	2	2		3	1	1	2016	23.29
1	ENC-D-FDFDLHEQFDFDOM	2_BASELINE_ARM_1																											2016	2	2014	1	1	3	2	3	2	2	2	1	3	2	1	1	2	0	0	0	0
1	ENC-D-FDFDLHEQFDFDOM	3_FOLLOW_UP_ARM_1
1	ENC-D-FDFDLHEQFDFDOM	4_PHASE_II_ARM_1
1	ENC-D-FDFDLHEQFDFDPY	1_SCREENING_AND_CO_ARM_1	2016	1	2016	20	1	0	1	0	2017	1						15 TO 19 YEARS	1	2	4		5	1	0	2016	25.29
1	ENC-D-FDFDLHEQFDFDQJ	1_SCREENING_AND_CO_ARM_1	2016	1	2016	28	1	0	1	0	2016	2
1	ENC-D-FDFDLHEQFDFDSP	1_SCREENING_AND_CO_ARM_1	2016	1	2016	28	1	0	1	0	2016	2
1	ENC-D-FDFDLHEQFDFDVL	1_SCREENING_AND_CO_ARM_1	2016	1	2016	13	1	0	0	0	2017	1
1	ENC-D-FDFDLHEQFDGVEQ	1_SCREENING_AND_CO_ARM_1	2016	1	2016	18	1	0	1	0	2017	1						15 TO 19 YEARS	1	2	4		5	1	0	2016	23.29
1	ENC-D-FDFDLHEQFDGVEQ	2_BASELINE_ARM_1																											2016	1															2	0	0	0	0
1	ENC-D-FDFDLHEQFDGVEQ	3_FOLLOW_UP_ARM_1
1	ENC-D-FDFDLHEQFDGVEQ	4_PHASE_II_ARM_1
1	ENC-D-FDFDLHEQFDGVFD	1_SCREENING_AND_CO_ARM_1	2016	1	2016	28	1	0	1	0	2017	2
1	ENC-D-FDFDLHEQFDGVGV	1_SCREENING_AND_CO_ARM_1	2016	1	2016	12	1	0	0	0	2017	1
1	ENC-D-FDFDLHEQFDGVHT	1_SCREENING_AND_CO_ARM_1	2016	1	2016	17	1	0	1	0	2017	1						40 TO 44 YEARS	1	2	2		15	1	3	2016	22.29
1	ENC-D-FDFDLHEQFDGVHT	2_BASELINE_ARM_1																											2016	1	2011	1	1	1	1	2	2	1	1	1	1	1	2	1	1	0	0	0	0
1	ENC-D-FDFDLHEQFDGVHT	3_FOLLOW_UP_ARM_1
1	ENC-D-FDFDLHEQFDGVHT	4_PHASE_II_ARM_1
1	ENC-D-FDFDLHEQFDGVLH	1_SCREENING_AND_CO_ARM_1	2016	1	2016	28	1	0	1	0	2017	2
1	ENC-D-FDFDLHEQFDGVOM	1_SCREENING_AND_CO_ARM_1	2016	1	2016	22	1	0	1	0	2017	1
1	ENC-D-FDFDLHEQFDGVQJ	1_SCREENING_AND_CO_ARM_1	2016	1	2016	18	1	0	1	0	2017	1						20 TO 24 YEARS	1	2	4		4	1	0	2016	23.29
1	ENC-D-FDFDLHEQFDGVQJ	2_BASELINE_ARM_1																											2016	2															2	0	0	0	0
1	ENC-D-FDFDLHEQFDGVQJ	3_FOLLOW_UP_ARM_1
1	ENC-D-FDFDLHEQFDGVQJ	4_PHASE_II_ARM_1
1	ENC-D-FDFDLHEQFDGVSP	1_SCREENING_AND_CO_ARM_1	2016	1	2016	17	1	0	1	0	2017	1						20 TO 24 YEARS	1	2	1		5	1	4	2016	24
1	ENC-D-FDFDLHEQFDGVSP	2_BASELINE_ARM_1																											2017	1	2014	1	1	1	1	2	2	1	1	1	1	1	2	1	3	0	0	0	0
1	ENC-D-FDFDLHEQFDGVSP	3_FOLLOW_UP_ARM_1
1	ENC-D-FDFDLHEQFDGVSP	4_PHASE_II_ARM_1
1	ENC-D-FDFDLHEQFDGVVL	1_SCREENING_AND_CO_ARM_1	2016	1	2016	15	1	0	1	0	2017	1						20 TO 24 YEARS	1	2	1		4	1	2	2016	20.29
1	ENC-D-FDFDLHEQFDGVVL	2_BASELINE_ARM_1																											2016	1	2013	1	1	1	1	2	2	1	1	1	1	1	2	1	3	0	0	0	0
1	ENC-D-FDFDLHEQFDGVVL	3_FOLLOW_UP_ARM_1
1	ENC-D-FDFDLHEQFDGVVL	4_PHASE_II_ARM_1
1	ENC-D-FDFDLHEQFDHT	1_SCREENING_AND_CO_ARM_1	2016	1	2016	19	1	0	1	0	2017	1						20 TO 24 YEARS	1	2	5		20	1	1	2016	23.14
1	ENC-D-FDFDLHEQFDHT	2_BASELINE_ARM_1																											2016	1	2014	1	1	1	1	3	2	1	1	2	2	1	2	2	2	0	0	0	0
1	ENC-D-FDFDLHEQFDHT	3_FOLLOW_UP_ARM_1
1	ENC-D-FDFDLHEQFDHT	4_PHASE_II_ARM_1
1	ENC-D-FDFDLHEQFDHTEQ	1_SCREENING_AND_CO_ARM_1	2016	1	2016	18	1	0	1	0	2017	1
1	ENC-D-FDFDLHEQFDHTFD	1_SCREENING_AND_CO_ARM_1	2016	1	2016	20	1	0	1	0	2017	1
1	ENC-D-FDFDLHEQFDHTGV	1_SCREENING_AND_CO_ARM_1	2016	1	2016	26	1	0	1	0	2017	2
1	ENC-D-FDFDLHEQFDHTHT	1_SCREENING_AND_CO_ARM_1	2016	1	2016	27	1	0	1	0	2017	2
1	ENC-D-FDFDLHEQFDHTLH	1_SCREENING_AND_CO_ARM_1	2016	1	2016	18	1	0	1	0	2017	1
1	ENC-D-FDFDLHEQFDHTOM	1_SCREENING_AND_CO_ARM_1	2016	1	2016	10	1	0	0	0	2017	1
1	ENC-D-FDFDLHEQFDHTPY	1_SCREENING_AND_CO_ARM_1	2016	1	2016	15	1	0	0	0	2017	1						20 TO 24 YEARS	1	1
1	ENC-D-FDFDLHEQFDHTQJ	1_SCREENING_AND_CO_ARM_1	2016	1	2016	29	1	0	1	0	2017	2
1	ENC-D-FDFDLHEQFDHTSP	1_SCREENING_AND_CO_ARM_1	2016	1	2016	23	1	0	1	0	2017	1						20 TO 24 YEARS	1	2
1	ENC-D-FDFDLHEQFDHTVL	1_SCREENING_AND_CO_ARM_1	2016	1	2016	11	1	0	0	0	2017	1
1	ENC-D-FDFDLHEQFDLH	1_SCREENING_AND_CO_ARM_1	2016	1	2016	30	1	1	1	0	2016	2
1	ENC-D-FDFDLHEQFDLHEQ	1_SCREENING_AND_CO_ARM_1	2016	1	2016	33	1	0	1	0	2016	2
1	ENC-D-FDFDLHEQFDLHFD	1_SCREENING_AND_CO_ARM_1	2016	1	2016	17	1	0	1	0	2017	1						20 TO 24 YEARS	1	2	1		3	1	0	2016	22
1	ENC-D-FDFDLHEQFDLHFD	2_BASELINE_ARM_1																											2016	2															1	0	0	0	0
1	ENC-D-FDFDLHEQFDLHFD	3_FOLLOW_UP_ARM_1
1	ENC-D-FDFDLHEQFDLHFD	4_PHASE_II_ARM_1
1	ENC-D-FDFDLHEQFDLHGV	1_SCREENING_AND_CO_ARM_1	2016	1	2016	34	1	0	1	0	2016	2
1	ENC-D-FDFDLHEQFDLHHT	1_SCREENING_AND_CO_ARM_1	2016	1	2016	30	1	0	1	0	2017	2
1	ENC-D-FDFDLHEQFDLHOM	1_SCREENING_AND_CO_ARM_1	2016	1	2016	20	1	0	1	0	2017	1						25 TO 29 YEARS	1	2	1		6	1	4	2016	24.86
1	ENC-D-FDFDLHEQFDLHPY	1_SCREENING_AND_CO_ARM_1	2016	1	2016	8	1	0	0	0	2017	1
1	ENC-D-FDFDLHEQFDLHQJ	1_SCREENING_AND_CO_ARM_1	2016	1	2016	20	1	0	1	0	2017	1						20 TO 24 YEARS	1	2	1		4	1	4	2016	24.86
1	ENC-D-FDFDLHEQFDLHSP	1_SCREENING_AND_CO_ARM_1	2016	1	2016	6	1	0	0	0	2017	1
1	ENC-D-FDFDLHEQFDLHVL	1_SCREENING_AND_CO_ARM_1	2016	1	2016	6	1	0	0	0	2016	1
1	ENC-D-FDFDLHEQFDOM	1_SCREENING_AND_CO_ARM_1	2016	1	2016	28	1	0	1	0	2017	2
1	ENC-D-FDFDLHEQFDOMEQ	1_SCREENING_AND_CO_ARM_1	2016	1	2016	10	1	0	0	0	2017	1
1	ENC-D-FDFDLHEQFDOMFD	1_SCREENING_AND_CO_ARM_1	2016	1	2016	8	1	0	0	0	2017	1
1	ENC-D-FDFDLHEQFDOMGV	1_SCREENING_AND_CO_ARM_1	2016	1	2016	16	1	0	1	0	2017	1						20 TO 24 YEARS	1	2
1	ENC-D-FDFDLHEQFDOMLH	1_SCREENING_AND_CO_ARM_1	2016	1	2016	12	1	0	0	0	2017	1						25 TO 29 YEARS	2	2
1	ENC-D-FDFDLHEQFDOMOM	1_SCREENING_AND_CO_ARM_1	2016	1	2016	12	1	0	0	0	2017	1
1	ENC-D-FDFDLHEQFDOMPY	1_SCREENING_AND_CO_ARM_1	2016	1	2016	30	1	0	1	0	2017	2
1	ENC-D-FDFDLHEQFDOMQJ	1_SCREENING_AND_CO_ARM_1	2016	1	2016	8	1	0	0	0	2017	1
1	ENC-D-FDFDLHEQFDOMSP	1_SCREENING_AND_CO_ARM_1	2016	1	2016	20	1	0	1	0	2017	1						20 TO 24 YEARS	1	2	4		20	1	0	2016	24.29
1	ENC-D-FDFDLHEQFDOMVL	1_SCREENING_AND_CO_ARM_1	2016	1	2016	16	1	0	1	0	2017	1						15 TO 19 YEARS	1	2	4		3	1	0	2016	20.29
1	ENC-D-FDFDLHEQFDOMVL	2_BASELINE_ARM_1																											2016	1															2	0	0	0	0
1	ENC-D-FDFDLHEQFDOMVL	3_FOLLOW_UP_ARM_1
1	ENC-D-FDFDLHEQFDOMVL	4_PHASE_II_ARM_1
1	ENC-D-FDFDLHEQFDPY	1_SCREENING_AND_CO_ARM_1	2016	1	2016	38	1	1	1	0	2016	2
1	ENC-D-FDFDLHEQFDPYEQ	1_SCREENING_AND_CO_ARM_1	2016	1	2016	16	1	0	0	0	2017	1
1	ENC-D-FDFDLHEQFDPYFD	1_SCREENING_AND_CO_ARM_1	2016	1	2016	16	1	0	0	0	2017	1						20 TO 24 YEARS	1	2	2		30	1	0	2016	20.29
1	ENC-D-FDFDLHEQFDPYFD	2_BASELINE_ARM_1																											2016	1															3	0	0	0	0
1	ENC-D-FDFDLHEQFDPYFD	3_FOLLOW_UP_ARM_1
1	ENC-D-FDFDLHEQFDPYFD	4_PHASE_II_ARM_1
1	ENC-D-FDFDLHEQFDPYGV	1_SCREENING_AND_CO_ARM_1	2016	1	2016	8	1	0	0	0	2017	1
1	ENC-D-FDFDLHEQFDPYLH	1_SCREENING_AND_CO_ARM_1	2016	1	2016	12	1	0	0	0	2017	1
1	ENC-D-FDFDLHEQFDPYOM	1_SCREENING_AND_CO_ARM_1	2016	1	2016	24	1	0	1	0	2017	1
1	ENC-D-FDFDLHEQFDPYPY	1_SCREENING_AND_CO_ARM_1	2016	1	2016	6	1	0	0	0	2017	1
1	ENC-D-FDFDLHEQFDPYQJ	1_SCREENING_AND_CO_ARM_1	2016	1	2016	22	1	0	1	0	2017	1						35 TO 39 YEARS	1	2	2		20	1	4	2016	28.14
1	ENC-D-FDFDLHEQFDPYSP	1_SCREENING_AND_CO_ARM_1	2016	1	2016	8	1	0	0	0	2017	1
1	ENC-D-FDFDLHEQFDPYVL	1_SCREENING_AND_CO_ARM_1	2016	1	2016	14	1	0	1	0	2017	1						25 TO 29 YEARS	1	2	2		5	1	2	2016	20
1	ENC-D-FDFDLHEQFDQJ	1_SCREENING_AND_CO_ARM_1	2016	1	2016	24	1	0	1	0	2017	1
1	ENC-D-FDFDLHEQFDQJEQ	1_SCREENING_AND_CO_ARM_1	2016	1	2016	18	1	0	1	0	2017	1
1	ENC-D-FDFDLHEQFDQJFD	1_SCREENING_AND_CO_ARM_1	2016	1	2016	8	1	0	0	0	2017	1
1	ENC-D-FDFDLHEQFDQJGV	1_SCREENING_AND_CO_ARM_1	2016	1	2016	34	1	0	1	0	2017	2
1	ENC-D-FDFDLHEQFDQJHT	1_SCREENING_AND_CO_ARM_1	2016	1	2016	28	1	0	1	0	2017	2
1	ENC-D-FDFDLHEQFDQJOM	1_SCREENING_AND_CO_ARM_1	2016	1	2016	18	1	0	1	0	2017	1
1	ENC-D-FDFDLHEQFDQJPY	1_SCREENING_AND_CO_ARM_1	2016	1	2016	10	1	0	0	0	2017	1
1	ENC-D-FDFDLHEQFDQJQJ	1_SCREENING_AND_CO_ARM_1	2016	1	2016	32	1	1	1	0	2016	2
1	ENC-D-FDFDLHEQFDQJSP	1_SCREENING_AND_CO_ARM_1	2016	1	2016	8	1	0	0	0	2017	1
1	ENC-D-FDFDLHEQFDQJVL	1_SCREENING_AND_CO_ARM_1	2016	1	2016	24	1	0	1	0	2017	1						30 TO 34 YEARS	1	2	1		5	1	3	2016	29.29
1	ENC-D-FDFDLHEQFDSP	1_SCREENING_AND_CO_ARM_1	2016	1	2016	16	1	0	1	0	2017	1						20 TO 24 YEARS	1	2	4		7	1	1	2016	20.14
1	ENC-D-FDFDLHEQFDSP	2_BASELINE_ARM_1																											2016	1	2014	1	1	1	1	2	2	1	1	1	1	1	2	1	1	0	0	0	0
1	ENC-D-FDFDLHEQFDSP	3_FOLLOW_UP_ARM_1
1	ENC-D-FDFDLHEQFDSP	4_PHASE_II_ARM_1
1	ENC-D-FDFDLHEQFDSPEQ	1_SCREENING_AND_CO_ARM_1	2016	1	2016	16	1	0	1	0	2017	1						20 TO 24 YEARS	1	2	4		3	1	0	2016	21.29
1	ENC-D-FDFDLHEQFDSPEQ	2_BASELINE_ARM_1																											2017	2															1	0	0	0	0
1	ENC-D-FDFDLHEQFDSPEQ	3_FOLLOW_UP_ARM_1
1	ENC-D-FDFDLHEQFDSPEQ	4_PHASE_II_ARM_1
1	ENC-D-FDFDLHEQFDSPFD	1_SCREENING_AND_CO_ARM_1	2016	1	2016	8	1	0	0	0	2017	1
1	ENC-D-FDFDLHEQFDSPGV	1_SCREENING_AND_CO_ARM_1	2016	1	2016	18	1	0	1	0	2017	1						20 TO 24 YEARS	1	1
1	ENC-D-FDFDLHEQFDSPHT	1_SCREENING_AND_CO_ARM_1	2016	1	2016	16	1	0	1	0	2017	1						25 TO 29 YEARS	1	2
1	ENC-D-FDFDLHEQFDSPHT	2_BASELINE_ARM_1																																												0	0	0	0
1	ENC-D-FDFDLHEQFDSPLH	1_SCREENING_AND_CO_ARM_1	2016	1	2016	12	1	0	0	0	2017	1
1	ENC-D-FDFDLHEQFDSPLH	2_BASELINE_ARM_1																																												0	0	0	0
1	ENC-D-FDFDLHEQFDSPOM	1_SCREENING_AND_CO_ARM_1	2016	1	2016	20	1	0	0	0	2017	1						25 TO 29 YEARS	1	2
1	ENC-D-FDFDLHEQFDSPOM	2_BASELINE_ARM_1																																												0	0	0	0
1	ENC-D-FDFDLHEQFDSPPY	1_SCREENING_AND_CO_ARM_1	2016	1	2016	12	1	0	0	0	2017	1
1	ENC-D-FDFDLHEQFDSPQJ	1_SCREENING_AND_CO_ARM_1	2016	1	2016	12	1	0	0	0	2017	1
1	ENC-D-FDFDLHEQFDSPSP	1_SCREENING_AND_CO_ARM_1	2016	1	2016	18	1	0	1	0	2017	1						20 TO 24 YEARS	1	2	2		3	1	4	2016	23.29
1	ENC-D-FDFDLHEQFDSPSP	2_BASELINE_ARM_1																											2016	1	2015	1	1	2	1	2	2	1	1	1	1	1	1	2	3	0	0	1	0
1	ENC-D-FDFDLHEQFDSPSP	3_FOLLOW_UP_ARM_1
1	ENC-D-FDFDLHEQFDSPSP	4_PHASE_II_ARM_1
1	ENC-D-FDFDLHEQFDSPVL	1_SCREENING_AND_CO_ARM_1	2016	1	2016	24	1	0	0	0	2017	1
1	ENC-D-FDFDLHEQFDVL	1_SCREENING_AND_CO_ARM_1	2016	1	2016	20	1	0	1	0	2017	1								2
1	ENC-D-FDFDLHEQFDVLEQ	1_SCREENING_AND_CO_ARM_1	2016	1	2016	22	1	0	1	0	2017	1						20 TO 24 YEARS	1	2	1		5	1	2	2016	27.29
1	ENC-D-FDFDLHEQFDVLFD	1_SCREENING_AND_CO_ARM_1	2016	1	2016	12	1	0	0	0	2017	1
1	ENC-D-FDFDLHEQFDVLGV	1_SCREENING_AND_CO_ARM_1	2016	1	2016	16	1	0	0	0	2017	1
1	ENC-D-FDFDLHEQFDVLGV	2_BASELINE_ARM_1																																												0	0	0	0
1	ENC-D-FDFDLHEQFDVLHT	1_SCREENING_AND_CO_ARM_1	2016	1	2016	22	1	0	1	0	2017	1
1	ENC-D-FDFDLHEQFDVLLH	1_SCREENING_AND_CO_ARM_1	2016	1	2016	14	1	0	0	0	2017	1
1	ENC-D-FDFDLHEQFDVLOM	1_SCREENING_AND_CO_ARM_1	2016	1	2016	19	1	0	1	0	2017	1
1	ENC-D-FDFDLHEQFDVLPY	1_SCREENING_AND_CO_ARM_1	2016	1	2016	28	1	0	1	0	2017	2
1	ENC-D-FDFDLHEQFDVLQJ	1_SCREENING_AND_CO_ARM_1	2016	1	2016	22	1	0	1	0	2017	1
1	ENC-D-FDFDLHEQFDVLSP	1_SCREENING_AND_CO_ARM_1	2016	1	2016	31	1	0	1	0	2017	2
1	ENC-D-FDFDLHEQFDVLVL	1_SCREENING_AND_CO_ARM_1	2016	1	2016	16	1	0	1	0	2017	1						25 TO 29 YEARS	1	2	2		30	1	4	2016	21.14
1	ENC-D-FDFDLHEQFDVLVL	2_BASELINE_ARM_1																											2016	1	2013	2											2	1	3	0	0	0	0
1	ENC-D-FDFDLHEQFDVLVL	3_FOLLOW_UP_ARM_1
1	ENC-D-FDFDLHEQFDVLVL	4_PHASE_II_ARM_1
1	ENC-D-FDFDLHEQGVEQ	1_SCREENING_AND_CO_ARM_1	2016	1	2016	13	1	0	1	0	2017	1
1	ENC-D-FDFDLHEQGVEQEQ	1_SCREENING_AND_CO_ARM_1	2016	1	2016	12	1	0	1	0	2017	1
1	ENC-D-FDFDLHEQGVEQFD	1_SCREENING_AND_CO_ARM_1	2016	1	2016	6	1	0	1	0	2017	1
1	ENC-D-FDFDLHEQGVEQGV	1_SCREENING_AND_CO_ARM_1	2016	1	2016	10	1	0	0	0	2017	1
1	ENC-D-FDFDLHEQGVEQHT	1_SCREENING_AND_CO_ARM_1	2016	1	2016	12	1	0	0	0	2017	1
1	ENC-D-FDFDLHEQGVEQLH	1_SCREENING_AND_CO_ARM_1	2016	1	2016	34	1	0	1	0	2016	2
1	ENC-D-FDFDLHEQGVEQOM	1_SCREENING_AND_CO_ARM_1	2016	1	2016	12	1	0	1	0	2017	1
1	ENC-D-FDFDLHEQGVEQPY	1_SCREENING_AND_CO_ARM_1	2016	1	2016	32	1	1	1	0	2016	2
1	ENC-D-FDFDLHEQGVEQQJ	1_SCREENING_AND_CO_ARM_1	2016	1	2016	30	1	0	1	0	2017	2
1	ENC-D-FDFDLHEQGVEQSP	1_SCREENING_AND_CO_ARM_1	2016	1	2016	12	1	0	0	0	2017	1
1	ENC-D-FDFDLHEQGVEQVL	1_SCREENING_AND_CO_ARM_1	2016	1	2016	8	1	0	0	0	2017	1
1	ENC-D-FDFDLHEQGVFDEQ	1_SCREENING_AND_CO_ARM_1	2016	1	2016	24	1	0	1	0	2017	1
1	ENC-D-FDFDLHEQGVFDFD	1_SCREENING_AND_CO_ARM_1	2016	1	2016	12	1	0	0	0	2017	1
1	ENC-D-FDFDLHEQGVFDGV	1_SCREENING_AND_CO_ARM_1	2016	1	2016	6	1	0	0	0	2017	1
1	ENC-D-FDFDLHEQGVFDHT	1_SCREENING_AND_CO_ARM_1	2016	1	2016	24	1	0	1	0	2017	1
1	ENC-D-FDFDLHEQGVFDLH	1_SCREENING_AND_CO_ARM_1	2016	1	2016	16	1	0	0	0	2017	1
1	ENC-D-FDFDLHEQGVFDOM	1_SCREENING_AND_CO_ARM_1	2016	1	2016	18	1	0	1	0	2017	1						20 TO 24 YEARS	1	2	1		4	1	0	2016	22.86
1	ENC-D-FDFDLHEQGVFDOM	2_BASELINE_ARM_1																											2016	2															3	0	0	0	0
1	ENC-D-FDFDLHEQGVFDOM	3_FOLLOW_UP_ARM_1
1	ENC-D-FDFDLHEQGVFDOM	4_PHASE_II_ARM_1
1	ENC-D-FDFDLHEQGVFDPY	1_SCREENING_AND_CO_ARM_1	2016	1	2016	18	1	0	1	0	2017	1
1	ENC-D-FDFDLHEQGVFDQJ	1_SCREENING_AND_CO_ARM_1	2016	1	2016	27	1	1	1	0	2016	2
1	ENC-D-FDFDLHEQGVFDQJ	2_BASELINE_ARM_1																																												0	0	0	0
1	ENC-D-FDFDLHEQGVFDSP	1_SCREENING_AND_CO_ARM_1	2016	1	2016	20	1	0	1	0	2017	1						15 TO 19 YEARS	1	2	1		5	1	2	2016	24.29
1	ENC-D-FDFDLHEQGVFDSP	2_BASELINE_ARM_1																																												0	0	0	0
1	ENC-D-FDFDLHEQGVFDVL	1_SCREENING_AND_CO_ARM_1	2016	1	2016	12	1	0	0	0	2017	1
1	ENC-D-FDFDLHEQGVFDVL	2_BASELINE_ARM_1																																												0	0	0	0
1	ENC-D-FDFDLHEQGVGVEQ	1_SCREENING_AND_CO_ARM_1	2016	1	2016	22	1	0	1	0	2017	1
1	ENC-D-FDFDLHEQGVGVEQ	2_BASELINE_ARM_1																																												0	0	0	0
1	ENC-D-FDFDLHEQGVGVFD	1_SCREENING_AND_CO_ARM_1	2016	1	2016	22	1	0	1	0	2017	1
1	ENC-D-FDFDLHEQGVGVFD	2_BASELINE_ARM_1																																												0	0	0	0
1	ENC-D-FDFDLHEQGVGVGV	1_SCREENING_AND_CO_ARM_1	2016	1	2016	24	1	0	1	0	2017	1						25 TO 29 YEARS	1	2	1		3	1	2	2016	28.29
1	ENC-D-FDFDLHEQGVGVGV	2_BASELINE_ARM_1																																												0	0	0	0
1	ENC-D-FDFDLHEQGVGVHT	1_SCREENING_AND_CO_ARM_1	2016	1	2016	18	1	0	1	0	2017	1						30 TO 34 YEARS	1	2
1	ENC-D-FDFDLHEQGVGVHT	2_BASELINE_ARM_1																																												0	0	0	0
1	ENC-D-FDFDLHEQGVGVLH	1_SCREENING_AND_CO_ARM_1	2016	1	2016	20	1	0	1	0	2017	1
1	ENC-D-FDFDLHEQGVGVLH	2_BASELINE_ARM_1																																												0	0	0	0
1	ENC-D-FDFDLHEQGVGVOM	1_SCREENING_AND_CO_ARM_1	2016	1	2016	12	1	0	0	0	2017	1
1	ENC-D-FDFDLHEQGVGVPY	1_SCREENING_AND_CO_ARM_1	2016	1	2016	18	1	0	1	0	2017	1						15 TO 19 YEARS	1	2
1	ENC-D-FDFDLHEQGVGVQJ	1_SCREENING_AND_CO_ARM_1	2016	1	2016	12	1	0	1	0	2017	1
1	ENC-D-FDFDLHEQGVGVSP	1_SCREENING_AND_CO_ARM_1	2016	1	2016	26	1	0	1	0	2017	2
1	ENC-D-FDFDLHEQGVGVVL	1_SCREENING_AND_CO_ARM_1	2016	1	2016	22	1	0	1	0	2017	1						30 TO 34 YEARS	1	2
1	ENC-D-FDFDLHEQGVHTEQ	1_SCREENING_AND_CO_ARM_1	2016	1	2016	17	1	0	1	0	2017	1						20 TO 24 YEARS	1	2	4		5	1	2	2016	21.14
1	ENC-D-FDFDLHEQGVHTEQ	2_BASELINE_ARM_1																											2016	1	2015	1	1	1	1	2	2	1	1	1	1	1	2	2	3	0	0	0	0
1	ENC-D-FDFDLHEQGVHTEQ	3_FOLLOW_UP_ARM_1
1	ENC-D-FDFDLHEQGVHTEQ	4_PHASE_II_ARM_1
1	ENC-D-FDFDLHEQGVHTFD	1_SCREENING_AND_CO_ARM_1	2016	1	2016	30	1	0	1	0	2017	2
1	ENC-D-FDFDLHEQGVHTGV	1_SCREENING_AND_CO_ARM_1	2016	1	2016	20	1	0	1	0	2017	1						15 TO 19 YEARS	1	2	1		5	1	4	2016	24.14
1	ENC-D-FDFDLHEQGVHTHT	1_SCREENING_AND_CO_ARM_1	2016	1	2016	28	1	0	1	0	2017	2
1	ENC-D-FDFDLHEQGVHTLH	1_SCREENING_AND_CO_ARM_1	2016	1	2016	14	1	0	0	0	2017	1
1	ENC-D-FDFDLHEQGVHTOM	1_SCREENING_AND_CO_ARM_1	2016	1	2016	4	1	0	0	0	2017	1
1	ENC-D-FDFDLHEQGVHTPY	1_SCREENING_AND_CO_ARM_1	2016	1	2016	16	1	0	1	0	2017	1						15 TO 19 YEARS	1	1
1	ENC-D-FDFDLHEQGVHTQJ	1_SCREENING_AND_CO_ARM_1	2016	1	2016	19	1	0	1	0	2017	1						30 TO 34 YEARS	1	2	4		120	1	4	2016	23.14
1	ENC-D-FDFDLHEQGVHTQJ	2_BASELINE_ARM_1																											2016	1	2010	1	1	1	1	2	2	1	1	1	3	1	2	1	3	0	0	0	0
1	ENC-D-FDFDLHEQGVHTQJ	3_FOLLOW_UP_ARM_1
1	ENC-D-FDFDLHEQGVHTQJ	4_PHASE_II_ARM_1
1	ENC-D-FDFDLHEQGVHTSP	1_SCREENING_AND_CO_ARM_1	2016	1	2016	14	1	0	1	0	2017	1
1	ENC-D-FDFDLHEQGVHTVL	1_SCREENING_AND_CO_ARM_1	2016	1	2016	18	1	0	1	0	2017	1
1	ENC-D-FDFDLHEQGVLHEQ	1_SCREENING_AND_CO_ARM_1	2016	1	2016	30	1	0	1	0	2017	2
1	ENC-D-FDFDLHEQGVLHFD	1_SCREENING_AND_CO_ARM_1	2016	1	2016	30	1	0	1	0	2017	2
1	ENC-D-FDFDLHEQGVLHGV	1_SCREENING_AND_CO_ARM_1	2016	1	2016	22	1	0	1	0	2017	1						25 TO 29 YEARS	1	2	1		10	1	3	2016	26
1	ENC-D-FDFDLHEQGVLHHT	1_SCREENING_AND_CO_ARM_1	2016	1	2016	12	1	0	0	0	2017	1
1	ENC-D-FDFDLHEQGVLHLH	1_SCREENING_AND_CO_ARM_1	2016	1	2016	14	1	0	1	0	2017	1
1	ENC-D-FDFDLHEQGVLHOM	1_SCREENING_AND_CO_ARM_1	2016	1	2016	22	1	0	1	0	2017	1
1	ENC-D-FDFDLHEQGVLHPY	1_SCREENING_AND_CO_ARM_1	2016	1	2016	20	1	0	1	0	2017	1
1	ENC-D-FDFDLHEQGVLHQJ	1_SCREENING_AND_CO_ARM_1	2016	1	2016	8	1	0	0	0	2017	1
1	ENC-D-FDFDLHEQGVLHSP	1_SCREENING_AND_CO_ARM_1	2016	1	2016	30	1	0	1	0	2017	2
1	ENC-D-FDFDLHEQGVLHVL	1_SCREENING_AND_CO_ARM_1	2016	1	2016	8	1	0	0	0	2017	1
1	ENC-D-FDFDLHEQGVOMEQ	1_SCREENING_AND_CO_ARM_1	2016	1	2016	28	1	0	1	0	2017	2
1	ENC-D-FDFDLHEQGVOMFD	1_SCREENING_AND_CO_ARM_1	2016	1	2016	8	1	0	0	0	2017	1
1	ENC-D-FDFDLHEQGVOMGV	1_SCREENING_AND_CO_ARM_1	2016	1	2016	22	1	0	1	0	2017	1
1	ENC-D-FDFDLHEQGVOMHT	1_SCREENING_AND_CO_ARM_1	2016	1	2016	8	1	0	0	0	2017	1
1	ENC-D-FDFDLHEQGVOMLH	1_SCREENING_AND_CO_ARM_1	2016	1	2016	22	1	0	1	0	2017	1
1	ENC-D-FDFDLHEQGVOMPY	1_SCREENING_AND_CO_ARM_1	2016	1	2016	28	1	0	0	0	2017	2
1	ENC-D-FDFDLHEQGVOMQJ	1_SCREENING_AND_CO_ARM_1	2016	1	2016	18	1	0	0	0	2017	1
1	ENC-D-FDFDLHEQGVOMSP	1_SCREENING_AND_CO_ARM_1	2016	1	2016	8	1	0	0	0	2017	1
1	ENC-D-FDFDLHEQGVOMVL	1_SCREENING_AND_CO_ARM_1	2016	1	2016	18	1	0	0	0	2017	1						25 TO 29 YEARS	1	2
1	ENC-D-FDFDLHEQGVPYEQ	1_SCREENING_AND_CO_ARM_1	2016	1	2016	14	1	0	0	0	2017	1
1	ENC-D-FDFDLHEQGVPYFD	1_SCREENING_AND_CO_ARM_1	2016	1	2016	26	1	0	1	0	2017	2
1	ENC-D-FDFDLHEQGVPYGV	1_SCREENING_AND_CO_ARM_1	2016	1	2016	26	1	0	1	0	2017	2
1	ENC-D-FDFDLHEQGVPYHT	1_SCREENING_AND_CO_ARM_1	2016	1	2016	26	1	0	1	0	2017	2
1	ENC-D-FDFDLHEQGVPYLH	1_SCREENING_AND_CO_ARM_1	2016	1	2016	22	1	0	0	1	2017	1						25 TO 29 YEARS	1	2	1		4	1	3	2016	25.29
1	ENC-D-FDFDLHEQGVPYOM	1_SCREENING_AND_CO_ARM_1	2016	1	2016	36	1	0	0	0	2016	2
1	ENC-D-FDFDLHEQGVPYPY	1_SCREENING_AND_CO_ARM_1	2016	1	2016	20	1	0	0	0	2017	1
1	ENC-D-FDFDLHEQGVPYQJ	1_SCREENING_AND_CO_ARM_1	2016	1	2016	8	1	0	0	0	2017	1
1	ENC-D-FDFDLHEQGVPYSP	1_SCREENING_AND_CO_ARM_1	2016	1	2016	14	1	0	1	0	2017	1
1	ENC-D-FDFDLHEQGVPYVL	1_SCREENING_AND_CO_ARM_1	2016	1	2016	8	1	0	0	0	2017	1
1	ENC-D-FDFDLHEQGVQJEQ	1_SCREENING_AND_CO_ARM_1	2016	1	2016	12	1	0	0	0	2017	1
1	ENC-D-FDFDLHEQGVQJFD	1_SCREENING_AND_CO_ARM_1	2016	1	2016	16	1	0	0	0	2017	1
1	ENC-D-FDFDLHEQGVQJGV	1_SCREENING_AND_CO_ARM_1	2016	1	2016	24	1	0	1	0	2017	1
1	ENC-D-FDFDLHEQGVQJHT	1_SCREENING_AND_CO_ARM_1	2016	1	2016	13	1	0	0	0	2017	1
1	ENC-D-FDFDLHEQGVQJLH	1_SCREENING_AND_CO_ARM_1	2016	1	2016	24	1	0	1	0	2017	1						25 TO 29 YEARS	1	2
1	ENC-D-FDFDLHEQGVQJOM	1_SCREENING_AND_CO_ARM_1	2016	1	2016	22	1	0	1	0	2017	1
1	ENC-D-FDFDLHEQGVQJPY	1_SCREENING_AND_CO_ARM_1	2016	1	2016	24	1	0	1	0	2017	1
1	ENC-D-FDFDLHEQGVQJQJ	1_SCREENING_AND_CO_ARM_1	2016	1	2016	28	1	0	1	0	2017	2
1	ENC-D-FDFDLHEQGVQJSP	1_SCREENING_AND_CO_ARM_1	2016	1	2016	8	1	0	0	0	2017	1						30 TO 34 YEARS	1	2
1	ENC-D-FDFDLHEQGVQJVL	1_SCREENING_AND_CO_ARM_1	2016	1	2016	8	1	0	0	0	2017	1
1	ENC-D-FDFDLHEQGVSPEQ	1_SCREENING_AND_CO_ARM_1	2016	1	2016	22	1	0	1	0	2017	1
1	ENC-D-FDFDLHEQGVSPFD	1_SCREENING_AND_CO_ARM_1	2016	1	2016	22	1	0	0	0	2017	1						20 TO 24 YEARS	1	2
1	ENC-D-FDFDLHEQGVSPGV	1_SCREENING_AND_CO_ARM_1	2016	1	2016	28	1	0	1	0	2017	2
1	ENC-D-FDFDLHEQGVSPHT	1_SCREENING_AND_CO_ARM_1	2016	1	2016	16	1	0	1	0	2017	1						20 TO 24 YEARS	1	2
1	ENC-D-FDFDLHEQGVSPLH	1_SCREENING_AND_CO_ARM_1	2016	1	2016	26	1	0	1	0	2017	2
1	ENC-D-FDFDLHEQGVSPOM	1_SCREENING_AND_CO_ARM_1	2016	1	2016	8	1	0	0	0	2017	1
1	ENC-D-FDFDLHEQGVSPPY	1_SCREENING_AND_CO_ARM_1	2016	1	2016	4	1	0	0	0	2017	1
1	ENC-D-FDFDLHEQGVSPQJ	1_SCREENING_AND_CO_ARM_1	2016	1	2016	22	1	0	1	0	2017	1						35 TO 39 YEARS	1	2
1	ENC-D-FDFDLHEQGVSPSP	1_SCREENING_AND_CO_ARM_1	2016	1	2016	12	1	0	0	0	2017	1
1	ENC-D-FDFDLHEQGVSPVL	1_SCREENING_AND_CO_ARM_1	2016	1	2016	20	1	0	1	0	2017	1						15 TO 19 YEARS	1	1
1	ENC-D-FDFDLHEQGVVLEQ	1_SCREENING_AND_CO_ARM_1	2016	1	2016	12	1	0	1	0	2017	1
1	ENC-D-FDFDLHEQGVVLFD	1_SCREENING_AND_CO_ARM_1	2016	1	2016	12	1	0	0	0	2017	1
1	ENC-D-FDFDLHEQGVVLGV	1_SCREENING_AND_CO_ARM_1	2016	1	2016	26	1	0	1	0	2017	2
1	ENC-D-FDFDLHEQGVVLHT	1_SCREENING_AND_CO_ARM_1	2016	1	2016	32	1	0	1	0	2017	2
1	ENC-D-FDFDLHEQGVVLLH	1_SCREENING_AND_CO_ARM_1	2016	1	2016	21	1	0	1	0	2017	1						20 TO 24 YEARS	1	2	2		3	1	1	2016	23.29
1	ENC-D-FDFDLHEQGVVLLH	2_BASELINE_ARM_1																											2016	1	2015	1	1	1	1	2	2	3	1	1	1	1	2	2	1	0	0	0	0
1	ENC-D-FDFDLHEQGVVLLH	3_FOLLOW_UP_ARM_1
1	ENC-D-FDFDLHEQGVVLLH	4_PHASE_II_ARM_1
1	ENC-D-FDFDLHEQGVVLOM	1_SCREENING_AND_CO_ARM_1	2016	1	2016	21	1	0	0	0	2017	1
1	ENC-D-FDFDLHEQGVVLPY	1_SCREENING_AND_CO_ARM_1	2016	1	2016	24	1	0	1	0	2017	1						20 TO 24 YEARS	1	2
1	ENC-D-FDFDLHEQGVVLQJ	1_SCREENING_AND_CO_ARM_1	2016	1	2016	20	1	0	1	0	2017	1						20 TO 24 YEARS	1	2	2		20	1	2	2016	22.29
1	ENC-D-FDFDLHEQGVVLQJ	2_BASELINE_ARM_1																											2016	1	2014	1	1	1	1	2	2	1	1	1	1	1	2	2	1	0	0	0	0
1	ENC-D-FDFDLHEQGVVLQJ	3_FOLLOW_UP_ARM_1
1	ENC-D-FDFDLHEQGVVLQJ	4_PHASE_II_ARM_1
1	ENC-D-FDFDLHEQGVVLVL	1_SCREENING_AND_CO_ARM_1	2016	1	2016	14	1	0	0	0	2017	1
1	ENC-D-FDFDLHEQHTEQEQ	1_SCREENING_AND_CO_ARM_1	2016	1	2016	14	1	0	0	0	2017	1
1	ENC-D-FDFDLHEQHTEQFD	1_SCREENING_AND_CO_ARM_1	2016	1	2016	20	1	0	1	0	2017	1						40 TO 44 YEARS	1	2
1	ENC-D-FDFDLHEQHTEQGV	1_SCREENING_AND_CO_ARM_1	2016	1	2016	26	1	0	1	0	2017	2
1	ENC-D-FDFDLHEQHTEQHT	1_SCREENING_AND_CO_ARM_1	2016	1	2016	22	1	0	1	0	2017	1						20 TO 24 YEARS	1	1
1	ENC-D-FDFDLHEQHTEQLH	1_SCREENING_AND_CO_ARM_1	2016	1	2016	8	1	0	0	0	2017	1
1	ENC-D-FDFDLHEQHTEQOM	1_SCREENING_AND_CO_ARM_1	2016	1	2016	20	1	0	0	0	2017	1
1	ENC-D-FDFDLHEQHTEQPY	1_SCREENING_AND_CO_ARM_1	2016	1	2016	26	1	0	1	0	2017	2
1	ENC-D-FDFDLHEQHTEQQJ	1_SCREENING_AND_CO_ARM_1	2016	1	2016	20	1	0	1	0	2017	1						15 TO 19 YEARS	1	2	2		15	1	0	2016	22.14
1	ENC-D-FDFDLHEQHTEQQJ	2_BASELINE_ARM_1																											2016	1															2	0	0	0	0
1	ENC-D-FDFDLHEQHTEQQJ	3_FOLLOW_UP_ARM_1
1	ENC-D-FDFDLHEQHTEQQJ	4_PHASE_II_ARM_1
1	ENC-D-FDFDLHEQHTEQSP	1_SCREENING_AND_CO_ARM_1	2016	1	2016	20	1	0	1	0	2017	1						35 TO 39 YEARS	1	2	1		20	1	5	2016	22.14
1	ENC-D-FDFDLHEQHTEQSP	2_BASELINE_ARM_1																											2016	1	2016	1	1	1	1	2	2	1	1	1	1	1	2	1	3	0	0	0	0
1	ENC-D-FDFDLHEQHTEQSP	3_FOLLOW_UP_ARM_1
1	ENC-D-FDFDLHEQHTEQSP	4_PHASE_II_ARM_1
1	ENC-D-FDFDLHEQHTEQVL	1_SCREENING_AND_CO_ARM_1	2016	1	2016	16	1	0	1	0	2017	1
1	ENC-D-FDFDLHEQHTFDEQ	1_SCREENING_AND_CO_ARM_1	2016	1	2016	12	1	0	0	0	2017	1						15 TO 19 YEARS	1	2
1	ENC-D-FDFDLHEQHTFDFD	1_SCREENING_AND_CO_ARM_1	2016	1	2016	28	1	0	1	0	2017	2
1	ENC-D-FDFDLHEQHTFDGV	1_SCREENING_AND_CO_ARM_1	2016	1	2016	8	1	0	0	0	2017	1						25 TO 29 YEARS	1	2
1	ENC-D-FDFDLHEQHTFDHT	1_SCREENING_AND_CO_ARM_1	2016	1	2016	22	1	0	1	0	2017	1
1	ENC-D-FDFDLHEQHTFDLH	1_SCREENING_AND_CO_ARM_1	2016	1	2016	22	1	0	1	0	2017	1						25 TO 29 YEARS	1	2	1		30	1	4	2016	22
1	ENC-D-FDFDLHEQHTFDLH	2_BASELINE_ARM_1																											2016	1	2013	1	1	1	1	2	2	1	1	1	1	1	2	1	1	0	0	0	0
1	ENC-D-FDFDLHEQHTFDLH	3_FOLLOW_UP_ARM_1
1	ENC-D-FDFDLHEQHTFDLH	4_PHASE_II_ARM_1
1	ENC-D-FDFDLHEQHTFDOM	1_SCREENING_AND_CO_ARM_1	2016	1	2016	20	1	0	1	0	2017	1						30 TO 34 YEARS	1	2	1		5	1	6	2016	20
1	ENC-D-FDFDLHEQHTFDOM	2_BASELINE_ARM_1																											2016	1	2014	1	1	1	1	2	2	1	1	1	1	1	2	1	1	0	0	0	0
1	ENC-D-FDFDLHEQHTFDOM	3_FOLLOW_UP_ARM_1
1	ENC-D-FDFDLHEQHTFDOM	4_PHASE_II_ARM_1
1	ENC-D-FDFDLHEQHTFDPY	1_SCREENING_AND_CO_ARM_1	2016	1	2016	20	1	0	1	0	2017	1						20 TO 24 YEARS	1	2	1		5	1	1	2016	20
1	ENC-D-FDFDLHEQHTFDPY	2_BASELINE_ARM_1																											2016	1	2014	1	1	1	1	1	2	1	1	1	1	1	2	1	2	0	0	0	0
1	ENC-D-FDFDLHEQHTFDPY	3_FOLLOW_UP_ARM_1
1	ENC-D-FDFDLHEQHTFDPY	4_PHASE_II_ARM_1
1	ENC-D-FDFDLHEQHTFDQJ	1_SCREENING_AND_CO_ARM_1	2016	1	2016	24	1	0	1	0	2017	1						20 TO 24 YEARS	1	2	2		10	1	2	2016	24
1	ENC-D-FDFDLHEQHTFDQJ	2_BASELINE_ARM_1																											2016	1	2015	1	1	1	1	2	2	1	1	1	1	1	2	1	2	0	0	0	0
1	ENC-D-FDFDLHEQHTFDQJ	3_FOLLOW_UP_ARM_1
1	ENC-D-FDFDLHEQHTFDQJ	4_PHASE_II_ARM_1
1	ENC-D-FDFDLHEQHTFDSP	1_SCREENING_AND_CO_ARM_1	2016	1	2016	32	1	0	1	0	2017	2
1	ENC-D-FDFDLHEQHTFDVL	1_SCREENING_AND_CO_ARM_1	2016	1	2016	20	1	0	1	0	2017	1						25 TO 29 YEARS	1	2
1	ENC-D-FDFDLHEQHTGVEQ	1_SCREENING_AND_CO_ARM_1	2016	1	2016	14	1	0	1	0	2017	1
1	ENC-D-FDFDLHEQHTGVFD	1_SCREENING_AND_CO_ARM_1	2016	1	2016	8	1	0	0	0	2017	1						20 TO 24 YEARS	1	2
1	ENC-D-FDFDLHEQHTGVGV	1_SCREENING_AND_CO_ARM_1	2016	1	2016	12	1	0	1	0	2017	1						20 TO 24 YEARS	1	2
1	ENC-D-FDFDLHEQHTGVHT	1_SCREENING_AND_CO_ARM_1	2016	1	2016	10	1	0	0	0	2017	1
1	ENC-D-FDFDLHEQHTGVLH	1_SCREENING_AND_CO_ARM_1	2016	1	2016	16	1	0	1	0	2017	1
1	ENC-D-FDFDLHEQHTGVOM	1_SCREENING_AND_CO_ARM_1	2016	1	2016	24	1	0	1	0	2017	1						30 TO 34 YEARS	1	2
1	ENC-D-FDFDLHEQHTGVPY	1_SCREENING_AND_CO_ARM_1	2016	1	2016	20	1	0	1	0	2017	1						15 TO 19 YEARS	1	2
1	ENC-D-FDFDLHEQHTGVQJ	1_SCREENING_AND_CO_ARM_1	2016	1	2016	26	1	0	1	0	2017	2
1	ENC-D-FDFDLHEQHTGVSP	1_SCREENING_AND_CO_ARM_1	2016	1	2016	20	1	0	1	0	2017	1
1	ENC-D-FDFDLHEQHTGVVL	1_SCREENING_AND_CO_ARM_1	2016	1	2016	12	1	0	0	0	2017	1
1	ENC-D-FDFDLHEQHTHTEQ	1_SCREENING_AND_CO_ARM_1	2016	1	2016	16	1	0	1	0	2017	1
1	ENC-D-FDFDLHEQHTHTFD	1_SCREENING_AND_CO_ARM_1	2016	1	2016	20	1	0	1	0	2017	1						25 TO 29 YEARS	1	2
1	ENC-D-FDFDLHEQHTHTGV	1_SCREENING_AND_CO_ARM_1	2016	1	2016	6	1	0	0	0	2017	1
1	ENC-D-FDFDLHEQHTHTHT	1_SCREENING_AND_CO_ARM_1	2016	1	2016	20	1	0	1	0	2017	1						15 TO 19 YEARS	1	2
1	ENC-D-FDFDLHEQHTHTLH	1_SCREENING_AND_CO_ARM_1	2016	1	2016	22	1	0	1	0	2017	1
1	ENC-D-FDFDLHEQHTHTOM	1_SCREENING_AND_CO_ARM_1	2016	1	2016	12	1	0	0	0	2017	1
1	ENC-D-FDFDLHEQHTHTPY	1_SCREENING_AND_CO_ARM_1	2016	1	2016	16	1	0	1	0	2017	1
1	ENC-D-FDFDLHEQHTHTQJ	1_SCREENING_AND_CO_ARM_1	2016	1	2016	4	1	0	0	0	2017	1
1	ENC-D-FDFDLHEQHTHTSP	1_SCREENING_AND_CO_ARM_1	2016	1	2016	22	1	0	1	0	2017	1						20 TO 24 YEARS	1	2
1	ENC-D-FDFDLHEQHTLHEQ	1_SCREENING_AND_CO_ARM_1	2016	1	2016	26	1	0	1	0	2017	2
1	ENC-D-FDFDLHEQHTLHFD	1_SCREENING_AND_CO_ARM_1	2016	1	2016	8	1	0	1	0	2017	1
1	ENC-D-FDFDLHEQHTLHGV	1_SCREENING_AND_CO_ARM_1	2016	1	2016	22	1	0	1	0	2017	1						30 TO 34 YEARS	1	2
1	ENC-D-FDFDLHEQHTLHHT	1_SCREENING_AND_CO_ARM_1	2016	1	2016	22	1	0	1	0	2017	1
1	ENC-D-FDFDLHEQHTLHLH	1_SCREENING_AND_CO_ARM_1	2016	1	2016	32	1	0	1	0	2017	2
1	ENC-D-FDFDLHEQHTLHOM	1_SCREENING_AND_CO_ARM_1	2016	1	2016	20	1	0	1	0	2017	1
1	ENC-D-FDFDLHEQHTLHPY	1_SCREENING_AND_CO_ARM_1	2016	1	2016	16	1	0	0	0	2017	1						25 TO 29 YEARS	1	2
1	ENC-D-FDFDLHEQHTLHQJ	1_SCREENING_AND_CO_ARM_1	2016	1	2016	20	1	0	1	0	2017	1						20 TO 24 YEARS	1	2	1		5	1	2	2017	26.14
1	ENC-D-FDFDLHEQHTLHSP	1_SCREENING_AND_CO_ARM_1	2016	1	2016	36	1	0	1	0	2016	2
1	ENC-D-FDFDLHEQHTLHVL	1_SCREENING_AND_CO_ARM_1	2016	1	2016	35	1	0	1	0	2017	2
1	ENC-D-FDFDLHEQHTOMEQ	1_SCREENING_AND_CO_ARM_1	2016	1	2016	24	1	0	1	0	2017	1
1	ENC-D-FDFDLHEQHTOMFD	1_SCREENING_AND_CO_ARM_1	2016	1	2016	12	1	0	1	0	2017	1
1	ENC-D-FDFDLHEQHTOMGV	1_SCREENING_AND_CO_ARM_1	2016	1	2016	14	1	0	1	0	2017	1
1	ENC-D-FDFDLHEQHTOMHT	1_SCREENING_AND_CO_ARM_1	2016	1	2016	24	1	0	1	0	2017	1
1	ENC-D-FDFDLHEQHTOMLH	1_SCREENING_AND_CO_ARM_1	2016	1	2016	16	1	0	1	0	2017	1						25 TO 29 YEARS	1	2	1		15	1	4	2017	23.14
1	ENC-D-FDFDLHEQHTOMLH	2_BASELINE_ARM_1																											2016	1	2014	1	1	1	1	2	2	1	1	1	1	1	2	2	3	0	0	0	0
1	ENC-D-FDFDLHEQHTOMLH	3_FOLLOW_UP_ARM_1
1	ENC-D-FDFDLHEQHTOMLH	4_PHASE_II_ARM_1
1	ENC-D-FDFDLHEQHTOMOM	1_SCREENING_AND_CO_ARM_1	2016	1	2016	26	1	0	1	0	2017	2
1	ENC-D-FDFDLHEQHTOMPY	1_SCREENING_AND_CO_ARM_1	2016	1	2016	28	1	0	1	0	2017	2
1	ENC-D-FDFDLHEQHTOMQJ	1_SCREENING_AND_CO_ARM_1	2016	1	2016	32	1	0	1	0	2017	2
1	ENC-D-FDFDLHEQHTOMSP	1_SCREENING_AND_CO_ARM_1	2016	1	2016	24	1	0	1	0	2017	1
1	ENC-D-FDFDLHEQHTOMVL	1_SCREENING_AND_CO_ARM_1	2016	1	2016	14	1	0	1	0	2017	1
1	ENC-D-FDFDLHEQHTPYEQ	1_SCREENING_AND_CO_ARM_1	2016	1	2016	18	1	0	1	0	2017	1
1	ENC-D-FDFDLHEQHTPYFD	1_SCREENING_AND_CO_ARM_1	2016	1	2016	16	1	0	1	0	2017	1
1	ENC-D-FDFDLHEQHTPYGV	1_SCREENING_AND_CO_ARM_1	2016	1	2016	8	1	0	1	0	2017	1
1	ENC-D-FDFDLHEQHTPYHT	1_SCREENING_AND_CO_ARM_1	2016	1	2016	8	1	0	1	0	2017	1
1	ENC-D-FDFDLHEQHTPYLH	1_SCREENING_AND_CO_ARM_1	2016	1	2016	12	1	0	1	0	2017	1						15 TO 19 YEARS	1	2
1	ENC-D-FDFDLHEQHTPYOM	1_SCREENING_AND_CO_ARM_1	2016	1	2016	16	1	0	1	0	2017	1						20 TO 24 YEARS	1	2	2		5	1	1	2017	23.14
1	ENC-D-FDFDLHEQHTPYOM	2_BASELINE_ARM_1																											2016	1	2015	1	1	1	1	2	2	1	1	1	1	1	1	1	3	0	0	0	0
1	ENC-D-FDFDLHEQHTPYOM	3_FOLLOW_UP_ARM_1
1	ENC-D-FDFDLHEQHTPYOM	4_PHASE_II_ARM_1
1	ENC-D-FDFDLHEQHTPYPY	1_SCREENING_AND_CO_ARM_1	2016	1	2016	12	1	0	0	0	2017	1
1	ENC-D-FDFDLHEQHTPYQJ	1_SCREENING_AND_CO_ARM_1	2016	1	2016	16	1	0	1	0	2017	1						20 TO 24 YEARS	1	2	4		5	1	1	2017	23.14
1	ENC-D-FDFDLHEQHTPYQJ	2_BASELINE_ARM_1																											2016	1	2015	1	1	3	1	3	1	3	3	3	1	2	2	1	1	0	0	0	0
1	ENC-D-FDFDLHEQHTPYQJ	3_FOLLOW_UP_ARM_1
1	ENC-D-FDFDLHEQHTPYQJ	4_PHASE_II_ARM_1
1	ENC-D-FDFDLHEQHTPYSP	1_SCREENING_AND_CO_ARM_1	2016	1	2016	16	1	0	1	0	2017	1						20 TO 24 YEARS	1	2	4		5	1	1	2017	23.14
1	ENC-D-FDFDLHEQHTPYSP	2_BASELINE_ARM_1																											2016	1	2015	1	1	1	1	2	2	1	1	2	1	1	2	1	3	0	0	0	0
1	ENC-D-FDFDLHEQHTPYSP	3_FOLLOW_UP_ARM_1
1	ENC-D-FDFDLHEQHTPYSP	4_PHASE_II_ARM_1
1	ENC-D-FDFDLHEQHTPYVL	1_SCREENING_AND_CO_ARM_1	2016	1	2016	22	1	0	1	0	2017	1
1	ENC-D-FDFDLHEQHTQJEQ	1_SCREENING_AND_CO_ARM_1	2016	1	2016	12	1	0	0	0	2017	1
1	ENC-D-FDFDLHEQHTQJFD	1_SCREENING_AND_CO_ARM_1	2016	1	2016	5	1	0	0	0	2017	1
1	ENC-D-FDFDLHEQHTQJGV	1_SCREENING_AND_CO_ARM_1	2016	1	2016	26	1	0	1	0	2017	2
1	ENC-D-FDFDLHEQHTQJHT	1_SCREENING_AND_CO_ARM_1	2016	1	2016	24	1	0	1	0	2017	1
1	ENC-D-FDFDLHEQHTQJLH	1_SCREENING_AND_CO_ARM_1	2016	1	2016	20	1	0	1	0	2017	1
1	ENC-D-FDFDLHEQHTQJOM	1_SCREENING_AND_CO_ARM_1	2016	1	2016	36	1	0	1	0	2017	2
1	ENC-D-FDFDLHEQHTQJPY	1_SCREENING_AND_CO_ARM_1	2016	1	2016	20	1	0	1	0	2017	1
1	ENC-D-FDFDLHEQHTQJQJ	1_SCREENING_AND_CO_ARM_1	2016	1	2016	10	1	0	0	0	2017	1
1	ENC-D-FDFDLHEQHTQJSP	1_SCREENING_AND_CO_ARM_1	2016	1	2016	22	1	0	1	0	2017	1						20 TO 24 YEARS	1	2
1	ENC-D-FDFDLHEQHTQJVL	1_SCREENING_AND_CO_ARM_1	2016	1	2016	28	1	0	1	0	2017	2
1	ENC-D-FDFDLHEQHTSPEQ	1_SCREENING_AND_CO_ARM_1	2016	1	2016	22	1	0	1	0	2017	1
1	ENC-D-FDFDLHEQHTSPFD	1_SCREENING_AND_CO_ARM_1	2016	1	2016	16	1	0	1	0	2017	1
1	ENC-D-FDFDLHEQHTSPGV	1_SCREENING_AND_CO_ARM_1	2016	1	2016	24	1	0	1	0	2017	1
1	ENC-D-FDFDLHEQHTSPHT	1_SCREENING_AND_CO_ARM_1	2016	1	2016	8	1	0	0	0	2017	1
1	ENC-D-FDFDLHEQHTSPLH	1_SCREENING_AND_CO_ARM_1	2016	1	2016	22	1	0	1	0	2017	1
1	ENC-D-FDFDLHEQHTSPOM	1_SCREENING_AND_CO_ARM_1	2016	1	2016	22	1	0	1	0	2017	1
1	ENC-D-FDFDLHEQHTSPPY	1_SCREENING_AND_CO_ARM_1	2016	1	2016	20	1	0	1	0	2017	1
1	ENC-D-FDFDLHEQHTSPQJ	1_SCREENING_AND_CO_ARM_1	2016	1	2016	26	1	0	1	0	2017	2
1	ENC-D-FDFDLHEQHTSPSP	1_SCREENING_AND_CO_ARM_1	2016	1	2016	28	1	0	1	0	2017	2
1	ENC-D-FDFDLHEQHTSPVL	1_SCREENING_AND_CO_ARM_1	2016	1	2016	34	1	0	1	0	2017	2
1	ENC-D-FDFDLHEQHTVLEQ	1_SCREENING_AND_CO_ARM_1	2016	1	2016	24	1	0	1	0	2017	1						30 TO 34 YEARS	1	2
1	ENC-D-FDFDLHEQHTVLFD	1_SCREENING_AND_CO_ARM_1	2016	1	2016	6	1	0	0	0	2017	1
1	ENC-D-FDFDLHEQHTVLGV	1_SCREENING_AND_CO_ARM_1	2016	1	2016	20	1	0	1	0	2017	1
1	ENC-D-FDFDLHEQHTVLHT	1_SCREENING_AND_CO_ARM_1	2016	1	2016	17	1	0	1	0	2017	1						35 TO 39 YEARS	1	2	1		15	1	4	2017	23.29
1	ENC-D-FDFDLHEQHTVLHT	2_BASELINE_ARM_1																											2016	1	2013	1	1	1	1	3	2	1	1	1	1	1	2	1	3	0	0	0	0
1	ENC-D-FDFDLHEQHTVLHT	3_FOLLOW_UP_ARM_1
1	ENC-D-FDFDLHEQHTVLHT	4_PHASE_II_ARM_1
1	ENC-D-FDFDLHEQHTVLLH	1_SCREENING_AND_CO_ARM_1	2016	1	2016	16	1	0	1	0	2017	1						20 TO 24 YEARS	1	2	1		5	1	1	2017	22.29
1	ENC-D-FDFDLHEQHTVLLH	2_BASELINE_ARM_1																											2016	1	2015	1	1	1	1	2	2	1	1	1	1	1	2	1	2	0	0	0	0
1	ENC-D-FDFDLHEQHTVLLH	3_FOLLOW_UP_ARM_1
1	ENC-D-FDFDLHEQHTVLLH	4_PHASE_II_ARM_1
1	ENC-D-FDFDLHEQHTVLOM	1_SCREENING_AND_CO_ARM_1	2016	1	2016	30	1	0	1	0	2017	2
1	ENC-D-FDFDLHEQHTVLPY	1_SCREENING_AND_CO_ARM_1	2016	1	2016	8	1	0	0	0	2017	1
1	ENC-D-FDFDLHEQHTVLQJ	1_SCREENING_AND_CO_ARM_1	2016	1	2016	18	1	0	1	0	2017	1						30 TO 34 YEARS	1	2
1	ENC-D-FDFDLHEQHTVLSP	1_SCREENING_AND_CO_ARM_1	2016	1	2016	18	1	0	1	0	2017	1
1	ENC-D-FDFDLHEQHTVLVL	1_SCREENING_AND_CO_ARM_1	2016	1	2016	30	1	0	1	0	2017	2
1	ENC-D-FDFDLHEQLHEQEQ	1_SCREENING_AND_CO_ARM_1	2016	1	2016	16	1	0	0	0	2017	1
1	ENC-D-FDFDLHEQLHEQFD	1_SCREENING_AND_CO_ARM_1	2016	1	2016	22	1	0	0	0	2017	1						20 TO 24 YEARS	1	2
1	ENC-D-FDFDLHEQLHEQGV	1_SCREENING_AND_CO_ARM_1	2016	1	2016	20	1	0	1	0	2017	1						20 TO 24 YEARS	1	2
1	ENC-D-FDFDLHEQLHEQHT	1_SCREENING_AND_CO_ARM_1	2016	1	2016	23	1	0	1	0	2017	1
1	ENC-D-FDFDLHEQLHEQLH	1_SCREENING_AND_CO_ARM_1	2016	1	2016	37	1	0	1	0	2016	2
1	ENC-D-FDFDLHEQLHEQOM	1_SCREENING_AND_CO_ARM_1	2016	1	2016	19	1	0	1	0	2017	1
1	ENC-D-FDFDLHEQLHEQPY	1_SCREENING_AND_CO_ARM_1	2016	1	2016	30	1	0	1	0	2017	2
1	ENC-D-FDFDLHEQLHEQQJ	1_SCREENING_AND_CO_ARM_1	2016	1	2016	16	1	0	1	0	2017	1
1	ENC-D-FDFDLHEQLHEQSP	1_SCREENING_AND_CO_ARM_1	2016	1	2016	12	1	0	1	0	2017	1
1	ENC-D-FDFDLHEQLHEQVL	1_SCREENING_AND_CO_ARM_1	2016	1	2016	14	1	0	1	0	2017	1						20 TO 24 YEARS	1	2
1	ENC-D-FDFDLHEQLHFDEQ	1_SCREENING_AND_CO_ARM_1	2016	1	2016	18	1	0	1	0	2017	1
1	ENC-D-FDFDLHEQLHFDGV	1_SCREENING_AND_CO_ARM_1	2016	1	2016	6	1	0	0	0	2017	1
1	ENC-D-FDFDLHEQLHFDLH	1_SCREENING_AND_CO_ARM_1	2016	1	2016	18	1	0	1	0	2017	1
1	ENC-D-FDFDLHEQLHFDOM	1_SCREENING_AND_CO_ARM_1	2016	1	2016	18	1	0	1	0	2017	1
1	ENC-D-FDFDLHEQLHFDPY	1_SCREENING_AND_CO_ARM_1	2016	1	2016	24	1	0	1	0	2017	1
1	ENC-D-FDFDLHEQLHFDQJ	1_SCREENING_AND_CO_ARM_1	2016	1	2016	18	1	0	1	0	2017	1						15 TO 19 YEARS	2	2
1	ENC-D-FDFDLHEQLHFDSP	1_SCREENING_AND_CO_ARM_1	2016	1	2016	28	1	0	1	0	2017	2
1	ENC-D-FDFDLHEQLHGVEQ	1_SCREENING_AND_CO_ARM_1	2016	1	2016	28	1	0	1	0	2017	2
1	ENC-D-FDFDLHEQLHGVFD	1_SCREENING_AND_CO_ARM_1	2016	1	2016	4	1	0	0	0	2017	1
1	ENC-D-FDFDLHEQLHGVGV	1_SCREENING_AND_CO_ARM_1	2016	1	2016	26	1	0	1	0	2017	2
1	ENC-D-FDFDLHEQLHGVHT	1_SCREENING_AND_CO_ARM_1	2016	1	2016	26	1	0	1	0	2017	2
1	ENC-D-FDFDLHEQLHGVLH	1_SCREENING_AND_CO_ARM_1	2016	1	2016	12	1	0	0	0	2017	1						20 TO 24 YEARS	1	2
1	ENC-D-FDFDLHEQLHGVOM	1_SCREENING_AND_CO_ARM_1	2016	1	2016	12	1	0	0	0	2017	1
1	ENC-D-FDFDLHEQLHGVPY	1_SCREENING_AND_CO_ARM_1	2016	1	2016	26	1	0	1	0	2017	2
1	ENC-D-FDFDLHEQLHGVQJ	1_SCREENING_AND_CO_ARM_1	2016	1	2016	22	1	0	1	0	2017	1
1	ENC-D-FDFDLHEQLHGVSP	1_SCREENING_AND_CO_ARM_1	2016	1	2016	16	1	0	1	0	2017	1						25 TO 29 YEARS	1	2	4		5	1	1	2017	22.29
1	ENC-D-FDFDLHEQLHGVSP	2_BASELINE_ARM_1																											2016	1	2010	1	1	1	1	2	2	1	1	1	1	1	2	2	2	0	0	0	0
1	ENC-D-FDFDLHEQLHGVSP	3_FOLLOW_UP_ARM_1
1	ENC-D-FDFDLHEQLHGVSP	4_PHASE_II_ARM_1
1	ENC-D-FDFDLHEQLHGVVL	1_SCREENING_AND_CO_ARM_1	2016	1	2016	14	1	0	1	0	2017	1						20 TO 24 YEARS	1	2	1		10	1	1	2017	20.29
1	ENC-D-FDFDLHEQLHGVVL	2_BASELINE_ARM_1																											2016	1	2014	1	1	1	1	2	2	1	1	1	2	1	2	1	3	0	0	0	0
1	ENC-D-FDFDLHEQLHGVVL	3_FOLLOW_UP_ARM_1
1	ENC-D-FDFDLHEQLHGVVL	4_PHASE_II_ARM_1
1	ENC-D-FDFDLHEQLHHTEQ	1_SCREENING_AND_CO_ARM_1	2016	1	2016	17	1	0	1	0	2017	1						25 TO 29 YEARS	1	2	5		7	1	3	2017	23.29
1	ENC-D-FDFDLHEQLHHTEQ	2_BASELINE_ARM_1																											2016	1	2015	1	1	1	1	2	2	1	1	1	1	1	2	1	1	0	0	0	0
1	ENC-D-FDFDLHEQLHHTEQ	3_FOLLOW_UP_ARM_1
1	ENC-D-FDFDLHEQLHHTEQ	4_PHASE_II_ARM_1
1	ENC-D-FDFDLHEQLHHTFD	1_SCREENING_AND_CO_ARM_1	2017	1	2016	21	1	0	1	0	2017	1						30 TO 34 YEARS	1	2	1		20	1	3	2016	23.29
1	ENC-D-FDFDLHEQLHHTFD	2_BASELINE_ARM_1																											2016	1	2013	1	1	1	1	2	2	1	1	1	1	1	2	1	2	0	0	0	0
1	ENC-D-FDFDLHEQLHHTFD	3_FOLLOW_UP_ARM_1
1	ENC-D-FDFDLHEQLHHTFD	4_PHASE_II_ARM_1
1	ENC-D-FDFDLHEQLHHTGV	1_SCREENING_AND_CO_ARM_1	2017	1	2017	20	1	0	1	0	2017	1						20 TO 24 YEARS	1	2	4		5	1	0	2017	22
1	ENC-D-FDFDLHEQLHHTGV	2_BASELINE_ARM_1																											2017	2															3	0	0	0	0
1	ENC-D-FDFDLHEQLHHTGV	3_FOLLOW_UP_ARM_1
1	ENC-D-FDFDLHEQLHHTGV	4_PHASE_II_ARM_1
1	ENC-D-FDFDLHEQLHHTHT	1_SCREENING_AND_CO_ARM_1	2017	1	2017	16	1	0	1	0	2017	1
1	ENC-D-FDFDLHEQLHHTLH	1_SCREENING_AND_CO_ARM_1	2017	1	2017	36	1	0	1	0	2017	2
1	ENC-D-FDFDLHEQLHHTOM	1_SCREENING_AND_CO_ARM_1	2017	1	2017	10	1	0	1	0	2017	1
1	ENC-D-FDFDLHEQLHHTPY	1_SCREENING_AND_CO_ARM_1	2017	1	2017	30	1	0	1	0	2017	2
1	ENC-D-FDFDLHEQLHHTQJ	1_SCREENING_AND_CO_ARM_1	2017	1	2017	20	1	0	1	0	2017	1
1	ENC-D-FDFDLHEQLHHTSP	1_SCREENING_AND_CO_ARM_1	2017	1	2017	20	1	0	1	0	2017	1
1	ENC-D-FDFDLHEQLHHTVL	1_SCREENING_AND_CO_ARM_1	2017	1	2017	20	1	0	1	0	2017	1
1	ENC-D-FDFDLHEQLHLHEQ	1_SCREENING_AND_CO_ARM_1	2017	1	2017	16	1	0	1	0	2017	1
1	ENC-D-FDFDLHEQOMEQ	1_SCREENING_AND_CO_ARM_1	2016	1	2016	17	1	0	0	1	2017	1						25 TO 29 YEARS	1	2	4		5	1	2	2016	20.86
1	ENC-D-FDFDLHEQOMEQ	2_BASELINE_ARM_1																											2016	2	2015	1	1	1	1	2	2	1	1	1	1	1	2	2	2	0	0	0	0
1	ENC-D-FDFDLHEQOMEQ	3_FOLLOW_UP_ARM_1
1	ENC-D-FDFDLHEQOMEQ	4_PHASE_II_ARM_1
1	ENC-D-FDFDLHEQOMQJ	1_SCREENING_AND_CO_ARM_1	2016	1	2016	33	1	0	1	0	2017	2
1	ENC-D-FDFDLHEQOMSP	1_SCREENING_AND_CO_ARM_1	2016	1	2016	5	1	0	0	0	2017	1						20 TO 24 YEARS	1	2	1		3	1	0	2017	19.71
1	ENC-D-FDGVHTPYEQEQFD	1_SCREENING_AND_CO_ARM_1	2016	2	2016	31.43	0	1	0	0	2016	2
1	ENC-D-FDGVHTPYEQEQFD	2_BASELINE_ARM_1																																												0	0	0	0
1	ENC-D-FDGVHTPYEQEQGV	1_SCREENING_AND_CO_ARM_1	2016	2	2016	25.86	1	0	1	0	2017	2
1	ENC-D-FDGVHTPYEQEQHT	1_SCREENING_AND_CO_ARM_1	2016	2	2016	25	1	0	1	0	2017	2
1	ENC-D-FDGVHTPYEQEQLH	1_SCREENING_AND_CO_ARM_1	2016	2	2016	12	1	0	0	0	2017	1						30 TO 34 YEARS	1	2	2		15	1	3
1	ENC-D-FDGVHTPYEQEQLH	2_BASELINE_ARM_1																											2016	1	2003	1	1	1	1	1	2	1	1	1	1	1	1	2	2	0	0	0	0
1	ENC-D-FDGVHTPYEQEQLH	3_FOLLOW_UP_ARM_1
1	ENC-D-FDGVHTPYEQEQLH	4_PHASE_II_ARM_1
1	ENC-D-FDGVHTPYEQEQOM	1_SCREENING_AND_CO_ARM_1	2016	2	2016	24.71	1	0	1	0	2017	2
1	ENC-D-FDGVHTPYEQEQPY	1_SCREENING_AND_CO_ARM_1	2016	2	2016	24.14	1	0	0	0	2017	2
1	ENC-D-FDGVHTPYEQEQQJ	1_SCREENING_AND_CO_ARM_1	2016	2	2016	18	0	0	1	0	2017	1						30 TO 34 YEARS	1	2	4		20	1	3
1	ENC-D-FDGVHTPYEQEQQJ	2_BASELINE_ARM_1																											2016	1	2010	1	1	1	1	2	1	1	1	1	1	1	2	2	2	0	0	0	0
1	ENC-D-FDGVHTPYEQEQQJ	3_FOLLOW_UP_ARM_1
1	ENC-D-FDGVHTPYEQEQQJ	4_PHASE_II_ARM_1
1	ENC-D-FDGVHTPYEQEQSP	1_SCREENING_AND_CO_ARM_1	2016	2	2016	23.71	1	0	0	0	2017	1						30 TO 34 YEARS	1	2	5		30	1	4
1	ENC-D-FDGVHTPYEQEQSP	2_BASELINE_ARM_1																											2016	1	2014	1	1	1	1	2	1	1	1	1	1	1	2	2	2	0	0	0	0
1	ENC-D-FDGVHTPYEQEQSP	3_FOLLOW_UP_ARM_1
1	ENC-D-FDGVHTPYEQEQSP	4_PHASE_II_ARM_1
1	ENC-D-FDGVHTPYEQEQVL	1_SCREENING_AND_CO_ARM_1	2016	2	2016	19.57	1	0	0	0	2017	1						20 TO 24 YEARS	1	2	2		30	1	0
1	ENC-D-FDGVHTPYEQEQVL	2_BASELINE_ARM_1																											2016	2															2	0	0	0	0
1	ENC-D-FDGVHTPYEQEQVL	3_FOLLOW_UP_ARM_1
1	ENC-D-FDGVHTPYEQEQVL	4_PHASE_II_ARM_1
1	ENC-D-FDGVHTPYEQFDEQ	1_SCREENING_AND_CO_ARM_1	2016	2	2016	12	0	0	1	0	2017	1						20 TO 24 YEARS	1	2	4		30	1	0
1	ENC-D-FDGVHTPYEQFDEQ	2_BASELINE_ARM_1																											2016	2															2	0	0	0	0
1	ENC-D-FDGVHTPYEQFDEQ	3_FOLLOW_UP_ARM_1
1	ENC-D-FDGVHTPYEQFDEQ	4_PHASE_II_ARM_1
1	ENC-D-FDGVHTPYEQFDFD	1_SCREENING_AND_CO_ARM_1	2016	2	2016	32	1	0	1	0	2016	2
1	ENC-D-FDGVHTPYEQFDGV	1_SCREENING_AND_CO_ARM_1	2016	2	2016	16.29	1	0	0	0	2017	1
1	ENC-D-FDGVHTPYEQFDHT	1_SCREENING_AND_CO_ARM_1	2016	2	2016	29	0	0	1	0	2016	2
1	ENC-D-FDGVHTPYEQFDLH	1_SCREENING_AND_CO_ARM_1	2016	2	2016	17.29	1	0	0	0	2017	1						20 TO 24 YEARS	1	2	4		30	1	0
1	ENC-D-FDGVHTPYEQFDLH	2_BASELINE_ARM_1																											2016	2															2	0	0	0	0
1	ENC-D-FDGVHTPYEQFDLH	3_FOLLOW_UP_ARM_1
1	ENC-D-FDGVHTPYEQFDLH	4_PHASE_II_ARM_1
1	ENC-D-FDGVHTPYEQFDOM	1_SCREENING_AND_CO_ARM_1	2016	2	2016	17.29	1	0	0	0	2017	1						25 TO 29 YEARS	1	2	5		45	1	2
1	ENC-D-FDGVHTPYEQFDOM	2_BASELINE_ARM_1																											2016	2															2	0	0	0	0
1	ENC-D-FDGVHTPYEQFDOM	3_FOLLOW_UP_ARM_1
1	ENC-D-FDGVHTPYEQFDOM	4_PHASE_II_ARM_1
1	ENC-D-FDGVHTPYEQFDPY	1_SCREENING_AND_CO_ARM_1	2016	2	2016	26	1	1	0	0	2017	2
1	ENC-D-FDGVHTPYEQFDQJ	1_SCREENING_AND_CO_ARM_1	2016	2	2016	16	0	0	1	0	2017	1						30 TO 34 YEARS	1	2	4		20	1	2
1	ENC-D-FDGVHTPYEQFDQJ	2_BASELINE_ARM_1																											2016	1	2014	1	1	1	1	1	1	1	1	1	1	1	2	2	2	0	0	0	0
1	ENC-D-FDGVHTPYEQFDQJ	3_FOLLOW_UP_ARM_1
1	ENC-D-FDGVHTPYEQFDQJ	4_PHASE_II_ARM_1
1	ENC-D-FDGVHTPYEQFDSP	1_SCREENING_AND_CO_ARM_1	2016	2	2016	12	1	0	1	0	2017	1						25 TO 29 YEARS	1	2	4		15	1	0
1	ENC-D-FDGVHTPYEQFDSP	2_BASELINE_ARM_1																											2016	2															2	0	0	0	0
1	ENC-D-FDGVHTPYEQFDSP	3_FOLLOW_UP_ARM_1
1	ENC-D-FDGVHTPYEQFDSP	4_PHASE_II_ARM_1
1	ENC-D-FDGVHTPYEQFDVL	1_SCREENING_AND_CO_ARM_1	2016	2	2016	14	0	0	1	0	2017	1						25 TO 29 YEARS	1	2	5		5	1	2
1	ENC-D-FDGVHTPYEQFDVL	2_BASELINE_ARM_1																											2016	1	2012	1	1	1	1	1	1	1	1	1	1	1	1	2	2	0	0	0	0
1	ENC-D-FDGVHTPYEQFDVL	3_FOLLOW_UP_ARM_1
1	ENC-D-FDGVHTPYEQFDVL	4_PHASE_II_ARM_1
1	ENC-D-FDGVHTPYEQGVEQ	1_SCREENING_AND_CO_ARM_1	2016	2	2016	12	0	0	1	0	2017	1						30 TO 34 YEARS	1	2	5		30	1	1
1	ENC-D-FDGVHTPYEQGVEQ	2_BASELINE_ARM_1																											2016	1	2014	1	1	1	1	2	2	2	1	1	1	1	2	2	4	0	0	0	1
1	ENC-D-FDGVHTPYEQGVEQ	3_FOLLOW_UP_ARM_1
1	ENC-D-FDGVHTPYEQGVEQ	4_PHASE_II_ARM_1
1	ENC-D-FDGVHTPYEQGVFD	1_SCREENING_AND_CO_ARM_1	2016	2	2016	11.29	1	0	0	0	2017	1						30 TO 34 YEARS	1	2	5		20	1	3
1	ENC-D-FDGVHTPYEQGVFD	2_BASELINE_ARM_1																											2016	1	2014	1	1	1	1	2	2	1	1	1	1	1	2	2	2	0	0	0	0
1	ENC-D-FDGVHTPYEQGVFD	3_FOLLOW_UP_ARM_1
1	ENC-D-FDGVHTPYEQGVFD	4_PHASE_II_ARM_1
1	ENC-D-FDGVHTPYEQGVGV	1_SCREENING_AND_CO_ARM_1	2016	2	2016	29	1	0	1	0	2016	2
1	ENC-D-FDGVHTPYEQGVHT	1_SCREENING_AND_CO_ARM_1	2016	2	2016	15.86	1	0	0	0	2017	1						20 TO 24 YEARS	1	2	4		30	1	0
1	ENC-D-FDGVHTPYEQGVHT	2_BASELINE_ARM_1																											2016	2															2	0	0	1	0
1	ENC-D-FDGVHTPYEQGVHT	3_FOLLOW_UP_ARM_1
1	ENC-D-FDGVHTPYEQGVHT	4_PHASE_II_ARM_1
1	ENC-D-FDGVHTPYEQGVLH	1_SCREENING_AND_CO_ARM_1	2016	2	2016	18	0	0	1	0	2017	1						25 TO 29 YEARS	1	2	5		10	1	0
1	ENC-D-FDGVHTPYEQGVLH	2_BASELINE_ARM_1																											2016	2															2	0	0	0	0
1	ENC-D-FDGVHTPYEQGVLH	3_FOLLOW_UP_ARM_1
1	ENC-D-FDGVHTPYEQGVLH	4_PHASE_II_ARM_1
1	ENC-D-FDGVHTPYEQGVOM	1_SCREENING_AND_CO_ARM_1	2016	2	2016	32	0	0	1	0	2016	2
1	ENC-D-FDGVHTPYEQGVPY	1_SCREENING_AND_CO_ARM_1	2016	2	2016	20	0	0	1	0	2017	1						30 TO 34 YEARS	1	2	5		60	1	0
1	ENC-D-FDGVHTPYEQGVPY	2_BASELINE_ARM_1																											2016	2															2	0	0	0	0
1	ENC-D-FDGVHTPYEQGVPY	3_FOLLOW_UP_ARM_1
1	ENC-D-FDGVHTPYEQGVPY	4_PHASE_II_ARM_1
1	ENC-D-FDGVHTPYEQGVQJ	1_SCREENING_AND_CO_ARM_1	2016	2	2016	20	1	0	1	0	2017	1						35 TO 39 YEARS	1	2	3		30	1	6
1	ENC-D-FDGVHTPYEQGVSP	1_SCREENING_AND_CO_ARM_1	2016	2	2016	14	0	0	1	0	2017	1
1	ENC-D-FDGVHTPYEQGVVL	1_SCREENING_AND_CO_ARM_1	2016	2	2016	26	0	0	1	0	2017	2
1	ENC-D-FDGVHTPYEQHTEQ	1_SCREENING_AND_CO_ARM_1	2016	2	2016	32	0	0	1	0	2016	2
1	ENC-D-FDGVHTPYEQHTFD	1_SCREENING_AND_CO_ARM_1	2016	2	2016	32	0	0	1	0	2016	2
1	ENC-D-FDGVHTPYEQHTGV	1_SCREENING_AND_CO_ARM_1	2016	2	2016	34	0	0	1	0	2016	2
1	ENC-D-FDGVHTPYEQHTHT	1_SCREENING_AND_CO_ARM_1	2016	2	2016	30	0	0	1	0	2016	2
1	ENC-D-FDGVHTPYEQHTLH	1_SCREENING_AND_CO_ARM_1	2016	2	2016	26	0	0	1	0	2017	2
1	ENC-D-FDGVHTPYEQHTOM	1_SCREENING_AND_CO_ARM_1	2016	2	2016	28	0	0	1	0	2017	2
1	ENC-D-FDGVHTPYEQHTPY	1_SCREENING_AND_CO_ARM_1	2016	2	2016	32	0	0	1	0	2016	2
1	ENC-D-FDGVHTPYEQHTQJ	1_SCREENING_AND_CO_ARM_1	2016	2	2016	32	0	0	1	0	2016	2
1	ENC-D-FDGVHTPYEQHTSP	1_SCREENING_AND_CO_ARM_1	2016	2	2016	28	0	0	1	0	2017	2
1	ENC-D-FDGVHTPYEQHTVL	1_SCREENING_AND_CO_ARM_1	2016	2	2016	18	0	0	1	0	2017	1
1	ENC-D-FDGVHTPYEQLHEQ	1_SCREENING_AND_CO_ARM_1	2016	2	2016	26	0	0	1	0	2017	2
1	ENC-D-FDGVHTPYEQLHFD	1_SCREENING_AND_CO_ARM_1	2016	2	2016	16	0	0	1	0	2017	1
1	ENC-D-FDGVHTPYEQLHHT	1_SCREENING_AND_CO_ARM_1	2016	2	2016	24.71	0	0	1	0	2017	2
1	ENC-D-FDGVHTPYEQLHLH	1_SCREENING_AND_CO_ARM_1	2016	2	2016	30	0	0	1	0	2016	2
1	ENC-D-FDGVHTPYEQLHOM	1_SCREENING_AND_CO_ARM_1	2016	2	2016	20	0	0	1	0	2017	1
1	ENC-D-FDGVHTPYEQLHPY	1_SCREENING_AND_CO_ARM_1	2016	2	2016	34	0	0	1	0	2016	2
1	ENC-D-FDGVHTPYEQLHQJ	1_SCREENING_AND_CO_ARM_1	2016	2	2016	26	0	0	1	0	2017	2
1	ENC-D-FDGVHTPYEQLHSP	1_SCREENING_AND_CO_ARM_1	2016	2	2016	32	0	0	1	0	2016	2
1	ENC-D-FDGVHTPYEQLHVL	1_SCREENING_AND_CO_ARM_1	2016	2	2016	24.14	1	0	1	0	2017	2
1	ENC-D-FDGVHTPYEQOMEQ	1_SCREENING_AND_CO_ARM_1	2016	2	2016	18	0	0	1	0	2017	1
1	ENC-D-FDGVHTPYEQOMFD	1_SCREENING_AND_CO_ARM_1	2016	2	2016	26	0	0	1	0	2017	2
1	ENC-D-FDGVHTPYEQOMGV	1_SCREENING_AND_CO_ARM_1	2016	2	2016	22	0	0	1	0	2017	1
1	ENC-D-FDGVHTPYEQOMHT	1_SCREENING_AND_CO_ARM_1	2016	2	2016	22	0	0	1	0	2017	1
1	ENC-D-FDGVHTPYEQOMLH	1_SCREENING_AND_CO_ARM_1	2016	2	2016	22.43	1	0	1	0	2017	1
1	ENC-D-FDGVHTPYEQOMOM	1_SCREENING_AND_CO_ARM_1	2016	2	2016	24.57	0	0	1	0	2017	2
1	ENC-D-FDGVHTPYEQOMPY	1_SCREENING_AND_CO_ARM_1	2016	2	2016	24.86	0	0	1	0	2017	2
1	ENC-D-FDGVHTPYEQOMQJ	1_SCREENING_AND_CO_ARM_1	2016	2	2016	16	0	0	1	0	2017	1
1	ENC-D-FDGVHTPYEQOMSP	1_SCREENING_AND_CO_ARM_1	2016	2	2016	32	0	0	1	0	2016	2
1	ENC-D-FDGVHTPYEQOMVL	1_SCREENING_AND_CO_ARM_1	2016	2	2016	18	0	0	1	0	2017	1						30 TO 34 YEARS	1	2	5		20	1	0
1	ENC-D-FDGVHTPYEQOMVL	2_BASELINE_ARM_1																											2016	2															2	0	0	0	0
1	ENC-D-FDGVHTPYEQOMVL	3_FOLLOW_UP_ARM_1
1	ENC-D-FDGVHTPYEQOMVL	4_PHASE_II_ARM_1
1	ENC-D-FDGVHTPYEQPYEQ	1_SCREENING_AND_CO_ARM_1	2016	2	2016	18.29	0	0	1	0	2017	1						25 TO 29 YEARS	1	2	4		30	1	0
1	ENC-D-FDGVHTPYEQPYEQ	2_BASELINE_ARM_1																											2016	2															2	0	0	0	0
1	ENC-D-FDGVHTPYEQPYEQ	3_FOLLOW_UP_ARM_1
1	ENC-D-FDGVHTPYEQPYEQ	4_PHASE_II_ARM_1
1	ENC-D-FDGVHTPYEQPYFD	1_SCREENING_AND_CO_ARM_1	2016	2	2016	17.14	0	0	1	0	2017	1						25 TO 29 YEARS	1	2	4		15	1	1
1	ENC-D-FDGVHTPYEQPYFD	2_BASELINE_ARM_1																											2016	1	2013	1	1	1	1	1	1	1	1	1	1	1	1	2	2	0	0	0	0
1	ENC-D-FDGVHTPYEQPYFD	3_FOLLOW_UP_ARM_1
1	ENC-D-FDGVHTPYEQPYFD	4_PHASE_II_ARM_1
1	ENC-D-FDGVHTPYEQPYGV	1_SCREENING_AND_CO_ARM_1	2016	2	2016	19.29	1	0	1	0	2017	1						25 TO 29 YEARS	1	2	4		10	1	1
1	ENC-D-FDGVHTPYEQPYGV	2_BASELINE_ARM_1																											2016	2	2010	1	1	1	1	2	2	1	1	1	1	1	2	2	3	0	0	0	0
1	ENC-D-FDGVHTPYEQPYGV	3_FOLLOW_UP_ARM_1
1	ENC-D-FDGVHTPYEQPYGV	4_PHASE_II_ARM_1
1	ENC-D-FDGVHTPYEQPYHT	1_SCREENING_AND_CO_ARM_1	2016	2	2016	28	0	0	1	0	2017	2
1	ENC-D-FDGVHTPYEQPYLH	1_SCREENING_AND_CO_ARM_1	2016	2	2016	22	0	0	1	0	2017	1
1	ENC-D-FDGVHTPYEQPYOM	1_SCREENING_AND_CO_ARM_1	2016	2	2016	28	0	0	1	0	2017	2
1	ENC-D-FDGVHTPYEQPYPY	1_SCREENING_AND_CO_ARM_1	2016	2	2016	16	0	0	1	0	2017	1						20 TO 24 YEARS	1	2	4		20	1	0
1	ENC-D-FDGVHTPYEQPYPY	2_BASELINE_ARM_1																											2016	2															2	0	0	1	0
1	ENC-D-FDGVHTPYEQPYPY	3_FOLLOW_UP_ARM_1
1	ENC-D-FDGVHTPYEQPYPY	4_PHASE_II_ARM_1
1	ENC-D-FDGVHTPYEQPYQJ	1_SCREENING_AND_CO_ARM_1	2016	2	2016	20	0	0	1	0	2017	1						30 TO 34 YEARS	1	2	4		20	1	2
1	ENC-D-FDGVHTPYEQPYQJ	2_BASELINE_ARM_1																											2016	1	2013	1	1	1	1	2	2	1	1	1	1	1	2	2	2	0	0	0	0
1	ENC-D-FDGVHTPYEQPYQJ	3_FOLLOW_UP_ARM_1
1	ENC-D-FDGVHTPYEQPYQJ	4_PHASE_II_ARM_1
1	ENC-D-FDGVHTPYEQPYSP	1_SCREENING_AND_CO_ARM_1	2016	2	2016	14.86	1	0	1	0	2017	1						30 TO 34 YEARS	1	2	5		30	1	3
1	ENC-D-FDGVHTPYEQPYSP	2_BASELINE_ARM_1																											2016	2															2	0	0	0	0
1	ENC-D-FDGVHTPYEQPYSP	3_FOLLOW_UP_ARM_1
1	ENC-D-FDGVHTPYEQPYSP	4_PHASE_II_ARM_1
1	ENC-D-FDGVHTPYEQQJEQ	1_SCREENING_AND_CO_ARM_1	2016	2	2016	20	0	0	1	0	2017	1						30 TO 34 YEARS	1	2	4		20	1	1
1	ENC-D-FDGVHTPYEQQJEQ	2_BASELINE_ARM_1																											2016	1	2015	1	1	1	1	2	1	1	1	1	1	1	2	2	2	0	0	0	0
1	ENC-D-FDGVHTPYEQQJEQ	3_FOLLOW_UP_ARM_1
1	ENC-D-FDGVHTPYEQQJEQ	4_PHASE_II_ARM_1
1	ENC-D-FDGVHTPYEQQJFD	1_SCREENING_AND_CO_ARM_1	2016	2	2016	28	0	0	1	0	2017	2
1	ENC-D-FDGVHTPYEQQJGV	1_SCREENING_AND_CO_ARM_1	2016	2	2016	32	0	0	1	0	2016	2
1	ENC-D-FDGVHTPYEQQJHT	1_SCREENING_AND_CO_ARM_1	2016	2	2016	0	0	0	1	0		1
1	ENC-D-FDGVHTPYEQQJLH	1_SCREENING_AND_CO_ARM_1	2016	2	2016	28	0	0	1	0	2017	2
1	ENC-D-FDGVHTPYEQQJOM	1_SCREENING_AND_CO_ARM_1	2016	2	2016	16	0	0	1	0	2017	1						35 TO 39 YEARS	1	2	5		10	1	4
1	ENC-D-FDGVHTPYEQQJOM	2_BASELINE_ARM_1																											2016	1	2013	1	1	1	1	2	1	1	1	1	1	1	1	2	2	0	0	0	0
1	ENC-D-FDGVHTPYEQQJOM	3_FOLLOW_UP_ARM_1
1	ENC-D-FDGVHTPYEQQJOM	4_PHASE_II_ARM_1
1	ENC-D-FDGVHTPYEQQJPY	1_SCREENING_AND_CO_ARM_1	2016	2	2016	14	0	0	1	0	2017	1						20 TO 24 YEARS	1	2	4		10	1	1
1	ENC-D-FDGVHTPYEQQJPY	2_BASELINE_ARM_1																											2016	1	2014	1	1	1	1	2	1	1	1	1	1	1	2	2	2	0	0	0	0
1	ENC-D-FDGVHTPYEQQJPY	3_FOLLOW_UP_ARM_1
1	ENC-D-FDGVHTPYEQQJPY	4_PHASE_II_ARM_1
1	ENC-D-FDGVHTPYEQQJQJ	1_SCREENING_AND_CO_ARM_1	2016	2	2016	28	0	0	1	0	2016	2
1	ENC-D-FDGVHTPYEQQJSP	1_SCREENING_AND_CO_ARM_1	2016	2	2016	20	0	0	1	0	2017	1						35 TO 39 YEARS	1	2	4		30	1	2
1	ENC-D-FDGVHTPYEQQJSP	2_BASELINE_ARM_1																											2016	1	2012	1	1	1	1	2	1	1	1	1	1	1	1	2	1	0	0	0	0
1	ENC-D-FDGVHTPYEQQJSP	3_FOLLOW_UP_ARM_1
1	ENC-D-FDGVHTPYEQQJSP	4_PHASE_II_ARM_1
1	ENC-D-FDGVHTPYEQQJVL	1_SCREENING_AND_CO_ARM_1	2016	2	2016	36	0	0	1	0	2016	2
1	ENC-D-FDGVHTPYEQSPEQ	1_SCREENING_AND_CO_ARM_1	2016	2	2016	26	0	0	1	0	2017	2
1	ENC-D-FDGVHTPYEQSPFD	1_SCREENING_AND_CO_ARM_1	2016	2	2016	30	0	0	1	0	2016	2
1	ENC-D-FDGVHTPYEQSPGV	1_SCREENING_AND_CO_ARM_1	2016	2	2016	17.57	1	0	1	0	2017	1						25 TO 29 YEARS	1	2	4		30	1	0
1	ENC-D-FDGVHTPYEQSPGV	2_BASELINE_ARM_1																											2016	2															2	0	0	0	1
1	ENC-D-FDGVHTPYEQSPGV	3_FOLLOW_UP_ARM_1
1	ENC-D-FDGVHTPYEQSPGV	4_PHASE_II_ARM_1
1	ENC-D-FDGVHTPYEQSPHT	1_SCREENING_AND_CO_ARM_1	2016	2	2016	28	0	0	1	0	2017	2
1	ENC-D-FDGVHTPYEQSPLH	1_SCREENING_AND_CO_ARM_1	2016	2	2016	28	0	0	1	0	2017	2
1	ENC-D-FDGVHTPYEQSPOM	1_SCREENING_AND_CO_ARM_1	2016	2	2016	28	0	0	1	0	2017	2
1	ENC-D-FDGVHTPYEQSPPY	1_SCREENING_AND_CO_ARM_1	2016	2	2016	28	0	0	1	0	2017	2
1	ENC-D-FDGVHTPYEQSPQJ	1_SCREENING_AND_CO_ARM_1	2016	2	2016	14.86	1	0	1	0	2017	1						35 TO 39 YEARS	1	2	5		40	1	0
1	ENC-D-FDGVHTPYEQSPQJ	2_BASELINE_ARM_1																											2016	2															2	0	0	0	0
1	ENC-D-FDGVHTPYEQSPQJ	3_FOLLOW_UP_ARM_1
1	ENC-D-FDGVHTPYEQSPQJ	4_PHASE_II_ARM_1
1	ENC-D-FDGVHTPYEQSPSP	1_SCREENING_AND_CO_ARM_1	2016	2	2016	12	0	0	1	0	2017	1						25 TO 29 YEARS	1	2	5		10	1	1
1	ENC-D-FDGVHTPYEQSPSP	2_BASELINE_ARM_1																											2016	1	2014	2	1	2	1	2	1	1	1	1	1	1	2	2	2	0	0	0	0
1	ENC-D-FDGVHTPYEQSPSP	3_FOLLOW_UP_ARM_1
1	ENC-D-FDGVHTPYEQSPSP	4_PHASE_II_ARM_1
1	ENC-D-FDGVHTPYEQSPVL	1_SCREENING_AND_CO_ARM_1	2016	2	2016	37.14	0	0	1	0	2017	2
1	ENC-D-FDGVHTPYEQVLEQ	1_SCREENING_AND_CO_ARM_1	2016	2	2016	22.14	1	0	1	0	2017	1
1	ENC-D-FDGVHTPYEQVLFD	1_SCREENING_AND_CO_ARM_1	2016	2	2016	28	0	0	1	0	2017	2
1	ENC-D-FDGVHTPYEQVLGV	1_SCREENING_AND_CO_ARM_1	2016	2	2016	23.57	1	0	1	0	2017	1
1	ENC-D-FDGVHTPYEQVLHT	1_SCREENING_AND_CO_ARM_1	2016	2	2016	13.71	1	0	1	0	2017	1						25 TO 29 YEARS	1	2	4		35	1	1
1	ENC-D-FDGVHTPYEQVLHT	2_BASELINE_ARM_1																											2016	1	2015	1	1	1	1	2	2	2	1	1	1	1	2	1	2	0	0	0	1
1	ENC-D-FDGVHTPYEQVLHT	3_FOLLOW_UP_ARM_1
1	ENC-D-FDGVHTPYEQVLHT	4_PHASE_II_ARM_1
1	ENC-D-FDGVHTPYEQVLLH	1_SCREENING_AND_CO_ARM_1	2016	2	2016	36	0	0	1	0	2016	2
1	ENC-D-FDGVHTPYEQVLOM	1_SCREENING_AND_CO_ARM_1	2016	2	2016	0	0	0	1	0		1
1	ENC-D-FDGVHTPYEQVLPY	1_SCREENING_AND_CO_ARM_1	2016	2	2016	34	0	0	1	0	2016	2
1	ENC-D-FDGVHTPYEQVLQJ	1_SCREENING_AND_CO_ARM_1	2016	2	2016	16.71	1	0	1	0	2017	1						25 TO 29 YEARS	1	2	5		15	1	0
1	ENC-D-FDGVHTPYEQVLQJ	2_BASELINE_ARM_1																											2016	2															2	0	0	0	0
1	ENC-D-FDGVHTPYEQVLQJ	3_FOLLOW_UP_ARM_1
1	ENC-D-FDGVHTPYEQVLQJ	4_PHASE_II_ARM_1
1	ENC-D-FDGVHTPYEQVLSP	1_SCREENING_AND_CO_ARM_1	2016	2	2016	17.86	1	0	1	0	2017	1						20 TO 24 YEARS	1	2	4		10	1	1
1	ENC-D-FDGVHTPYEQVLSP	2_BASELINE_ARM_1																											2016	1	2014	1	1	1	1	2	1	1	1	1	1	1	2	2	2	0	0	0	0
1	ENC-D-FDGVHTPYEQVLSP	3_FOLLOW_UP_ARM_1
1	ENC-D-FDGVHTPYEQVLSP	4_PHASE_II_ARM_1
1	ENC-D-FDGVHTPYEQVLVL	1_SCREENING_AND_CO_ARM_1	2016	2	2016	14.57	1	0	1	0	2017	1						25 TO 29 YEARS	1	2	5		30	1	1
1	ENC-D-FDGVHTPYEQVLVL	2_BASELINE_ARM_1																											2016	1	2014	1	1	1	1	2	1	1	1	1	1	1	1	2	2	0	0	0	1
1	ENC-D-FDGVHTPYEQVLVL	3_FOLLOW_UP_ARM_1
1	ENC-D-FDGVHTPYEQVLVL	4_PHASE_II_ARM_1
1	ENC-D-FDGVHTPYFDEQEQ	1_SCREENING_AND_CO_ARM_1	2016	2	2016	16	0	0	1	0	2017	1
1	ENC-D-FDGVHTPYFDEQFD	1_SCREENING_AND_CO_ARM_1	2016	2	2016	14.71	1	0	1	0	2017	1						25 TO 29 YEARS	1	2	5		15	1	0
1	ENC-D-FDGVHTPYFDEQFD	2_BASELINE_ARM_1																											2016	2															2	0	0	0	0
1	ENC-D-FDGVHTPYFDEQFD	3_FOLLOW_UP_ARM_1
1	ENC-D-FDGVHTPYFDEQFD	4_PHASE_II_ARM_1
1	ENC-D-FDGVHTPYFDEQGV	1_SCREENING_AND_CO_ARM_1	2016	2	2016	28	0	0	1	0	2017	2
1	ENC-D-FDGVHTPYFDEQHT	1_SCREENING_AND_CO_ARM_1	2016	2	2016	13.14	0	0	1	0	2017	1						25 TO 29 YEARS	1	2	4		40	1	2
1	ENC-D-FDGVHTPYFDEQHT	2_BASELINE_ARM_1																											2016	1	2013	1	1	1	1	2	1	1	1	1	1	1	1	2	2	0	0	0	0
1	ENC-D-FDGVHTPYFDEQHT	3_FOLLOW_UP_ARM_1
1	ENC-D-FDGVHTPYFDEQHT	4_PHASE_II_ARM_1
1	ENC-D-FDGVHTPYFDEQLH	1_SCREENING_AND_CO_ARM_1	2016	2	2016	23.71	1	0	1	0	2017	1
1	ENC-D-FDGVHTPYFDEQPY	1_SCREENING_AND_CO_ARM_1	2016	2	2016	36	0	0	1	0	2016	2
1	ENC-D-FDGVHTPYFDEQQJ	1_SCREENING_AND_CO_ARM_1	2016	2	2016	7.71	1	0	0	0	2017	1						30 TO 34 YEARS	1	2	4		30	1	2
1	ENC-D-FDGVHTPYFDEQQJ	2_BASELINE_ARM_1																											2016	1	2015	1	1	1	1	2	2	1	1	1	1	1	2	2	2	0	0	0	1
1	ENC-D-FDGVHTPYFDEQQJ	3_FOLLOW_UP_ARM_1
1	ENC-D-FDGVHTPYFDEQQJ	4_PHASE_II_ARM_1
1	ENC-D-FDGVHTPYFDEQSP	1_SCREENING_AND_CO_ARM_1	2016	2	2016	21.43	1	0	1	0	2017	1						20 TO 24 YEARS	1	2	4		40	1	2
1	ENC-D-FDGVHTPYFDEQSP	2_BASELINE_ARM_1																											2016	1	2014	1	1	1	1	2	2	1	1	1	1	1	2	1	2	0	0	0	0
1	ENC-D-FDGVHTPYFDEQSP	3_FOLLOW_UP_ARM_1
1	ENC-D-FDGVHTPYFDEQSP	4_PHASE_II_ARM_1
1	ENC-D-FDGVHTPYFDEQVL	1_SCREENING_AND_CO_ARM_1	2016	2	2016	24.57	1	0	1	0	2017	2
1	ENC-D-FDGVHTPYFDFDEQ	1_SCREENING_AND_CO_ARM_1	2016	2	2016	32	0	0	1	0	2016	2
1	ENC-D-FDGVHTPYFDFDFD	1_SCREENING_AND_CO_ARM_1	2016	2	2016	22	1	0	1	0	2017	1
1	ENC-D-FDGVHTPYFDFDGV	1_SCREENING_AND_CO_ARM_1	2016	2	2016	18	0	0	1	0	2017	1
1	ENC-D-FDGVHTPYFDFDHT	1_SCREENING_AND_CO_ARM_1	2016	2	2016	16	0	0	1	0	2017	1
1	ENC-D-FDGVHTPYFDFDLH	1_SCREENING_AND_CO_ARM_1	2016	2	2016	36	0	0	1	0	2016	2
1	ENC-D-FDGVHTPYFDFDOM	1_SCREENING_AND_CO_ARM_1	2016	2	2016	19.29	1	0	1	0	2017	1						25 TO 29 YEARS	1	2	4		20	1	2
1	ENC-D-FDGVHTPYFDFDOM	2_BASELINE_ARM_1																											2016	1	2011	1	1	1	1	1	1	1	1	1	1	1	2	1	3	0	0	0	0
1	ENC-D-FDGVHTPYFDFDOM	3_FOLLOW_UP_ARM_1
1	ENC-D-FDGVHTPYFDFDOM	4_PHASE_II_ARM_1
1	ENC-D-FDGVHTPYFDFDPY	1_SCREENING_AND_CO_ARM_1	2016	2	2016	26	1	0	1	0	2017	2
1	ENC-D-FDGVHTPYFDFDQJ	1_SCREENING_AND_CO_ARM_1	2016	2	2016	23.14	1	0	1	0	2017	1
1	ENC-D-FDGVHTPYFDFDSP	1_SCREENING_AND_CO_ARM_1	2016	2	2016	25	0	0	1	0	2017	2
1	ENC-D-FDGVHTPYFDGVEQ	1_SCREENING_AND_CO_ARM_1	2016	2	2016	30	0	0	1	0	2016	2
1	ENC-D-FDGVHTPYFDGVGV	1_SCREENING_AND_CO_ARM_1	2016	2	2016	22.14	1	0	1	0	2017	1
1	ENC-D-FDGVHTPYFDGVHT	1_SCREENING_AND_CO_ARM_1	2016	2	2016	11.71	1	0	1	0	2017	1						25 TO 29 YEARS	1	2	5		60	1	0
1	ENC-D-FDGVHTPYFDGVHT	2_BASELINE_ARM_1																											2016	2															2	0	0	0	0
1	ENC-D-FDGVHTPYFDGVHT	3_FOLLOW_UP_ARM_1
1	ENC-D-FDGVHTPYFDGVHT	4_PHASE_II_ARM_1
1	ENC-D-FDGVHTPYFDGVLH	1_SCREENING_AND_CO_ARM_1	2016	2	2016	18.57	1	0	1	0	2017	1						35 TO 39 YEARS	1	2	5		30	1	2
1	ENC-D-FDGVHTPYFDGVLH	2_BASELINE_ARM_1																											2016	1	2012	1	1	1	1	2	2	1	1	1	1	1	2	2	2	0	0	0	0
1	ENC-D-FDGVHTPYFDGVLH	3_FOLLOW_UP_ARM_1
1	ENC-D-FDGVHTPYFDGVLH	4_PHASE_II_ARM_1
1	ENC-D-FDGVHTPYFDGVOM	1_SCREENING_AND_CO_ARM_1	2016	2	2016	32	0	0	1	0	2016	2
1	ENC-D-FDGVHTPYFDGVPY	1_SCREENING_AND_CO_ARM_1	2016	2	2016	30	0	0	1	0	2016	2
1	ENC-D-FDGVHTPYFDGVQJ	1_SCREENING_AND_CO_ARM_1	2016	2	2016	28	0	0	1	0	2017	2
1	ENC-D-FDGVHTPYFDGVSP	1_SCREENING_AND_CO_ARM_1	2016	2	2016	26	0	0	1	0	2017	2
1	ENC-D-FDGVHTPYFDGVVL	1_SCREENING_AND_CO_ARM_1	2016	2	2016	28	0	0	1	0	2017	2
1	ENC-D-FDGVHTPYFDHTEQ	1_SCREENING_AND_CO_ARM_1	2016	2	2016	29.71	1	0	1	0	2016	2
1	ENC-D-FDGVHTPYFDHTFD	1_SCREENING_AND_CO_ARM_1	2016	2	2016	28	0	0	1	0	2017	2
1	ENC-D-FDGVHTPYFDHTGV	1_SCREENING_AND_CO_ARM_1	2016	2	2016	13.57	0	0	1	0	2017	1						30 TO 34 YEARS	1	2	5		30	1	1
1	ENC-D-FDGVHTPYFDHTGV	2_BASELINE_ARM_1																											2016	1	2014	1	1	1	1	2	1	1	1	1	1	1	1	2	2	0	0	0	0
1	ENC-D-FDGVHTPYFDHTGV	3_FOLLOW_UP_ARM_1
1	ENC-D-FDGVHTPYFDHTGV	4_PHASE_II_ARM_1
1	ENC-D-FDGVHTPYFDHTHT	1_SCREENING_AND_CO_ARM_1	2016	2	2016	26	0	0	1	0	2017	2
1	ENC-D-FDGVHTPYFDHTHT	2_BASELINE_ARM_1																																												0	0	0	0
1	ENC-D-FDGVHTPYFDHTLH	1_SCREENING_AND_CO_ARM_1	2016	2	2016	26	0	0	1	0	2017	2
1	ENC-D-FDGVHTPYFDHTOM	1_SCREENING_AND_CO_ARM_1	2016	2	2016	31	0	0	1	0	2016	2
1	ENC-D-FDGVHTPYFDHTPY	1_SCREENING_AND_CO_ARM_1	2016	2	2016	28	0	0	1	0	2017	2
1	ENC-D-FDGVHTPYFDHTQJ	1_SCREENING_AND_CO_ARM_1	2016	2	2016	23.29	0	0	1	0	2017	1
1	ENC-D-FDGVHTPYFDHTSP	1_SCREENING_AND_CO_ARM_1	2016	2	2016	26.57	1	0	1	1	2017	2
1	ENC-D-FDGVHTPYFDHTSP	2_BASELINE_ARM_1																																												0	0	0	0
1	ENC-D-FDGVHTPYFDHTVL	1_SCREENING_AND_CO_ARM_1	2016	2	2016	30	0	0	1	0	2017	2
1	ENC-D-FDGVHTPYFDHTVL	2_BASELINE_ARM_1																																												0	0	0	0
1	ENC-D-FDGVHTPYFDLHEQ	1_SCREENING_AND_CO_ARM_1	2016	2	2016	15.86	0	0	1	0	2017	1						25 TO 29 YEARS	1	2	5		30	1	1
1	ENC-D-FDGVHTPYFDLHEQ	2_BASELINE_ARM_1																											2016	1	2014	1	2	2	1	1	2	2	1	2	2	2	1	2	2	0	0	0	0
1	ENC-D-FDGVHTPYFDLHEQ	3_FOLLOW_UP_ARM_1
1	ENC-D-FDGVHTPYFDLHEQ	4_PHASE_II_ARM_1
1	ENC-D-FDGVHTPYFDLHFD	1_SCREENING_AND_CO_ARM_1	2016	2	2016	21.57	0	0	1	0	2017	1						30 TO 34 YEARS	1	2	4		30	1	3
1	ENC-D-FDGVHTPYFDLHFD	2_BASELINE_ARM_1																											2016	1	2013	1	1	1	1	2	1	1	1	1	1	1	2	2	2	0	0	0	0
1	ENC-D-FDGVHTPYFDLHFD	3_FOLLOW_UP_ARM_1
1	ENC-D-FDGVHTPYFDLHFD	4_PHASE_II_ARM_1
1	ENC-D-FDGVHTPYFDLHGV	1_SCREENING_AND_CO_ARM_1	2016	2	2016	16.43	0	0	1	0	2017	1						30 TO 34 YEARS	1	2	5		20	1	1
1	ENC-D-FDGVHTPYFDLHGV	2_BASELINE_ARM_1																											2016	2															2	0	0	0	0
1	ENC-D-FDGVHTPYFDLHGV	3_FOLLOW_UP_ARM_1
1	ENC-D-FDGVHTPYFDLHGV	4_PHASE_II_ARM_1
1	ENC-D-FDGVHTPYFDLHHT	1_SCREENING_AND_CO_ARM_1	2016	2	2016	13.86	0	0	1	0	2017	1						30 TO 34 YEARS	1	2	5		35	1	1
1	ENC-D-FDGVHTPYFDLHHT	2_BASELINE_ARM_1																											2016	1															3	0	0	0	0
1	ENC-D-FDGVHTPYFDLHHT	3_FOLLOW_UP_ARM_1
1	ENC-D-FDGVHTPYFDLHHT	4_PHASE_II_ARM_1
1	ENC-D-FDGVHTPYFDLHLH	1_SCREENING_AND_CO_ARM_1	2016	2	2016	20	1	0	1	0	2017	1						25 TO 29 YEARS	1	2	4		30	1	1
1	ENC-D-FDGVHTPYFDLHLH	2_BASELINE_ARM_1																											2016	2	2014	1	1	1	1	2	1	1	1	1	1	1	2	2	2	0	0	0	0
1	ENC-D-FDGVHTPYFDLHLH	3_FOLLOW_UP_ARM_1
1	ENC-D-FDGVHTPYFDLHLH	4_PHASE_II_ARM_1
1	ENC-D-FDGVHTPYFDLHPY	1_SCREENING_AND_CO_ARM_1	2016	2	2016	32	0	0	1	0	2016	2
1	ENC-D-FDGVHTPYFDLHQJ	1_SCREENING_AND_CO_ARM_1	2016	2	2016	10.43	0	1	1	0	2017	1						20 TO 24 YEARS	1	1
1	ENC-D-FDGVHTPYFDLHSP	1_SCREENING_AND_CO_ARM_1	2016	2	2016	25.57	1	0	1	0	2017	2
1	ENC-D-FDGVHTPYFDLHVL	1_SCREENING_AND_CO_ARM_1	2016	2	2016	26.71	0	0	1	0	2017	2
1	ENC-D-FDGVHTPYFDOMEQ	1_SCREENING_AND_CO_ARM_1	2016	2	2016	30	0	0	1	0	2017	2
1	ENC-D-FDGVHTPYFDOMFD	1_SCREENING_AND_CO_ARM_1	2016	2	2016	13.57	1	0	1	0	2017	1
1	ENC-D-FDGVHTPYFDOMGV	1_SCREENING_AND_CO_ARM_1	2016	2	2016	30	0	0	1	0	2017	2
1	ENC-D-FDGVHTPYFDOMHT	1_SCREENING_AND_CO_ARM_1	2016	2	2016	18	0	0	1	0	2017	1						20 TO 24 YEARS	1	2	4		60	1	0
1	ENC-D-FDGVHTPYFDOMHT	2_BASELINE_ARM_1																											2016	2															2	0	0	0	0
1	ENC-D-FDGVHTPYFDOMHT	3_FOLLOW_UP_ARM_1
1	ENC-D-FDGVHTPYFDOMHT	4_PHASE_II_ARM_1
1	ENC-D-FDGVHTPYFDOMLH	1_SCREENING_AND_CO_ARM_1	2016	2	2016	28	0	0	1	0	2017	2
1	ENC-D-FDGVHTPYFDOMOM	1_SCREENING_AND_CO_ARM_1	2016	2	2016	26	0	0	1	0	2017	2
1	ENC-D-FDGVHTPYFDOMPY	1_SCREENING_AND_CO_ARM_1	2016	2	2016	20	0	0	1	0	2017	1						35 TO 39 YEARS	1	2	5		5	1	1
1	ENC-D-FDGVHTPYFDOMPY	2_BASELINE_ARM_1																											2016	1	2010	1	1	1	1	3	1	3	1	1	1	1	2	2	2	0	0	0	0
1	ENC-D-FDGVHTPYFDOMPY	3_FOLLOW_UP_ARM_1
1	ENC-D-FDGVHTPYFDOMPY	4_PHASE_II_ARM_1
1	ENC-D-FDGVHTPYFDOMQJ	1_SCREENING_AND_CO_ARM_1	2016	2	2016	28	0	0	1	0	2017	2
1	ENC-D-FDGVHTPYFDOMSP	1_SCREENING_AND_CO_ARM_1	2016	2	2016	26	0	0	1	0	2017	2
1	ENC-D-FDGVHTPYFDOMVL	1_SCREENING_AND_CO_ARM_1	2016	2	2016	30	0	0	1	0	2017	2
1	ENC-D-FDGVHTPYFDPYEQ	1_SCREENING_AND_CO_ARM_1	2016	2	2016	30	1	0	1	0	2017	2
1	ENC-D-FDGVHTPYFDPYFD	1_SCREENING_AND_CO_ARM_1	2016	2	2016	23.57	0	0	1	0	2017	1						25 TO 29 YEARS	1	2	4		10	1	1
1	ENC-D-FDGVHTPYFDPYFD	2_BASELINE_ARM_1																											2016	1	2011	1	1	1	1	1	1	1	1	1	1	1	2	1	3	0	0	0	0
1	ENC-D-FDGVHTPYFDPYFD	3_FOLLOW_UP_ARM_1
1	ENC-D-FDGVHTPYFDPYFD	4_PHASE_II_ARM_1
1	ENC-D-FDGVHTPYFDPYGV	1_SCREENING_AND_CO_ARM_1	2016	2	2016	33	0	0	1	0	2016	2
1	ENC-D-FDGVHTPYFDPYHT	1_SCREENING_AND_CO_ARM_1	2016	2	2016	34	0	0	1	0	2016	2
1	ENC-D-FDGVHTPYFDPYLH	1_SCREENING_AND_CO_ARM_1	2016	2	2016	28.43	1	0	1	0	2017	2
1	ENC-D-FDGVHTPYFDPYOM	1_SCREENING_AND_CO_ARM_1	2016	2	2016	36	0	0	1	0	2016	2
1	ENC-D-FDGVHTPYFDPYPY	1_SCREENING_AND_CO_ARM_1	2016	2	2016	28	0	0	1	0	2017	2
1	ENC-D-FDGVHTPYFDPYQJ	1_SCREENING_AND_CO_ARM_1	2016	2	2016	32	0	0	1	0	2016	2
1	ENC-D-FDGVHTPYFDPYSP	1_SCREENING_AND_CO_ARM_1	2016	2	2016	22.71	0	0	1	0	2017	1						30 TO 34 YEARS	1	2	4		60	1	2
1	ENC-D-FDGVHTPYFDPYSP	2_BASELINE_ARM_1																											2016	2	2014	1	1	1	1	2	2	1	1	1	1	1	2	1	3	0	0	0	0
1	ENC-D-FDGVHTPYFDPYSP	3_FOLLOW_UP_ARM_1
1	ENC-D-FDGVHTPYFDPYSP	4_PHASE_II_ARM_1
1	ENC-D-FDGVHTPYFDPYVL	1_SCREENING_AND_CO_ARM_1	2016	2	2016	28	0	0	1	0	2017	2
1	ENC-D-FDGVHTPYFDPYVL	2_BASELINE_ARM_1																																												0	0	0	0
1	ENC-D-FDGVHTPYFDQJEQ	1_SCREENING_AND_CO_ARM_1	2016	2	2016	20	0	0	1	0	2017	1						20 TO 24 YEARS	2	1
1	ENC-D-FDGVHTPYFDQJFD	1_SCREENING_AND_CO_ARM_1	2016	2	2016	32	0	0	1	0	2016	2
1	ENC-D-FDGVHTPYFDQJGV	1_SCREENING_AND_CO_ARM_1	2016	2	2016	20.29	0	0	1	0	2017	1						30 TO 34 YEARS	1	2	5		30	1	2
1	ENC-D-FDGVHTPYFDQJGV	2_BASELINE_ARM_1																											2016	2	2014	1	1	1	1	2	3	2	2	2	1	2	2	1	2	0	0	0	0
1	ENC-D-FDGVHTPYFDQJGV	3_FOLLOW_UP_ARM_1
1	ENC-D-FDGVHTPYFDQJGV	4_PHASE_II_ARM_1
1	ENC-D-FDGVHTPYFDQJHT	1_SCREENING_AND_CO_ARM_1	2016	2	2016	19.14	0	0	1	0	2017	1						20 TO 24 YEARS	1	2	4		20	1	2
1	ENC-D-FDGVHTPYFDQJHT	2_BASELINE_ARM_1																											2016	1	2015	1	1	1	1	2	1	1	1	1	1	1	2	1	2	0	0	0	0
1	ENC-D-FDGVHTPYFDQJHT	3_FOLLOW_UP_ARM_1
1	ENC-D-FDGVHTPYFDQJHT	4_PHASE_II_ARM_1
1	ENC-D-FDGVHTPYFDQJLH	1_SCREENING_AND_CO_ARM_1	2016	2	2016	9	1	0	0	0	2017	1						25 TO 29 YEARS	1	2	4		40	1	1
1	ENC-D-FDGVHTPYFDQJLH	2_BASELINE_ARM_1																											2016	2															2	0	0	0	0
1	ENC-D-FDGVHTPYFDQJLH	3_FOLLOW_UP_ARM_1
1	ENC-D-FDGVHTPYFDQJLH	4_PHASE_II_ARM_1
1	ENC-D-FDGVHTPYFDQJOM	1_SCREENING_AND_CO_ARM_1	2016	2	2016	26	0	0	1	0	2017	2
1	ENC-D-FDGVHTPYFDQJPY	1_SCREENING_AND_CO_ARM_1	2016	2	2016	22.71	0	0	1	0	2017	1						20 TO 24 YEARS	2	1
1	ENC-D-FDGVHTPYFDQJQJ	1_SCREENING_AND_CO_ARM_1	2016	2	2016	4.71	1	0	0	0	2017	1						30 TO 34 YEARS	1	2	5		45	1	1
1	ENC-D-FDGVHTPYFDQJQJ	2_BASELINE_ARM_1																											2016	2															2	0	0	0	0
1	ENC-D-FDGVHTPYFDQJQJ	3_FOLLOW_UP_ARM_1
1	ENC-D-FDGVHTPYFDQJQJ	4_PHASE_II_ARM_1
1	ENC-D-FDGVHTPYFDQJSP	1_SCREENING_AND_CO_ARM_1	2016	2	2016	34	0	0	1	0	2016	2
1	ENC-D-FDHTHTOMEQEQFD	1_SCREENING_AND_CO_ARM_1	2016	1	2016	36	0	0	1	0	2017	2
1	ENC-D-FDHTHTOMEQEQGV	1_SCREENING_AND_CO_ARM_1	2016	1	2016	20	0	0	1	0	2017	1
1	ENC-D-FDHTHTOMEQEQHT	1_SCREENING_AND_CO_ARM_1	2016	1	2016	34	0	0	1	0	2016	2
1	ENC-D-FDHTHTOMEQEQLH	1_SCREENING_AND_CO_ARM_1	2016	1	2016	26	0	0	1	0	2017	2
1	ENC-D-FDHTHTOMEQEQOM	1_SCREENING_AND_CO_ARM_1	2016	1	2016	24	0	0	1	0	2017	1						25 TO 29 YEARS	2	1
1	ENC-D-FDHTHTOMEQEQPY	1_SCREENING_AND_CO_ARM_1	2016	1	2016	19	0	0	1	0	2017	1						25 TO 29 YEARS	1	2	4		10	1	1	2016	23.29
1	ENC-D-FDHTHTOMEQEQPY	2_BASELINE_ARM_1																											2016	1	2014	1	1	1	1	1	3	1	1	1	1	1	1	2	2	0	0	1	1
1	ENC-D-FDHTHTOMEQEQPY	3_FOLLOW_UP_ARM_1
1	ENC-D-FDHTHTOMEQEQPY	4_PHASE_II_ARM_1
1	ENC-D-FDHTHTOMEQEQQJ	1_SCREENING_AND_CO_ARM_1	2016	1	2016	23	0	0	1	0	2017	1
1	ENC-D-FDHTHTOMEQEQSP	1_SCREENING_AND_CO_ARM_1	2016	1	2016	22	0	0	1	0	2017	1						30 TO 34 YEARS	1	1
1	ENC-D-FDHTHTOMEQEQVL	1_SCREENING_AND_CO_ARM_1	2016	1	2016	27	0	0	1	0	2016	2
1	ENC-D-FDHTHTOMEQFDEQ	1_SCREENING_AND_CO_ARM_1	2016	1	2016	36	0	0	1	0	2016	2
1	ENC-D-FDHTHTOMEQFDFD	1_SCREENING_AND_CO_ARM_1	2016	1	2016	33	0	0	1	0	2016	2
1	ENC-D-FDHTHTOMEQFDGV	1_SCREENING_AND_CO_ARM_1	2016	1	2016	27	0	0	1	0	2017	2
1	ENC-D-FDHTHTOMEQFDHT	1_SCREENING_AND_CO_ARM_1	2016	1	2016	24	0	0	1	0	2017	1						25 TO 29 YEARS	1	2
1	ENC-D-FDHTHTOMEQFDLH	1_SCREENING_AND_CO_ARM_1	2016	1	2016	26	1	0	1	0	2016	2
1	ENC-D-FDHTHTOMEQFDOM	1_SCREENING_AND_CO_ARM_1	2016	1	2016	31	0	0	1	0	2016	2
1	ENC-D-FDHTHTOMEQFDPY	1_SCREENING_AND_CO_ARM_1	2016	1	2016	22	0	0	1	0	2017	1
1	ENC-D-FDHTHTOMEQFDSP	1_SCREENING_AND_CO_ARM_1	2016	1	2016	16	0	0	1	0	2017	1						25 TO 29 YEARS	1	2	5		5	1	0	2016	22.29
1	ENC-D-FDHTHTOMEQFDSP	2_BASELINE_ARM_1																											2016	2															2	0	0	0	0
1	ENC-D-FDHTHTOMEQFDSP	3_FOLLOW_UP_ARM_1
1	ENC-D-FDHTHTOMEQFDSP	4_PHASE_II_ARM_1
1	ENC-D-FDHTHTOMEQFDVL	1_SCREENING_AND_CO_ARM_1	2016	1	2016	23	0	0	1	0	2016	1						35 TO 39 YEARS	1	2
1	ENC-D-FDHTHTOMEQGVEQ	1_SCREENING_AND_CO_ARM_1	2016	1	2016	18	0	0	1	0	2017	1						30 TO 34 YEARS	1	2	5		15	1	0	2016	22.29
1	ENC-D-FDHTHTOMEQGVEQ	2_BASELINE_ARM_1																											2016	1															2	0	0	0	0
1	ENC-D-FDHTHTOMEQGVEQ	3_FOLLOW_UP_ARM_1
1	ENC-D-FDHTHTOMEQGVEQ	4_PHASE_II_ARM_1
1	ENC-D-FDHTHTOMEQGVFD	1_SCREENING_AND_CO_ARM_1	2016	1	2016	12	0	0	1	0	2017	1						30 TO 34 YEARS	1	2	5		10	1	2	2016	21.29
1	ENC-D-FDHTHTOMEQGVFD	2_BASELINE_ARM_1																											2016	1	2012	1	1	1	1	1	1	1	1	1	1	1	1	2	2	0	0	0	0
1	ENC-D-FDHTHTOMEQGVFD	3_FOLLOW_UP_ARM_1
1	ENC-D-FDHTHTOMEQGVFD	4_PHASE_II_ARM_1
1	ENC-D-FDHTHTOMEQGVGV	1_SCREENING_AND_CO_ARM_1	2016	1	2016	26	1	0	1	0	2016	2
1	ENC-D-FDHTHTOMEQGVHT	1_SCREENING_AND_CO_ARM_1	2016	1	2016	33	1	0	1	0	2016	2
1	ENC-D-FDHTHTOMEQGVOM	1_SCREENING_AND_CO_ARM_1	2016	1	2016	22	0	0	1	0	2017	1						30 TO 34 YEARS	1	2
1	ENC-D-FDHTHTOMEQGVPY	1_SCREENING_AND_CO_ARM_1	2016	1	2016	12	1	0	1	0	2017	1						20 TO 24 YEARS	2	1
1	ENC-D-FDHTHTOMEQGVSP	1_SCREENING_AND_CO_ARM_1	2016	1	2016	15	0	0	1	0	2017	1						30 TO 34 YEARS	1	2	5		7	1	1	2016	21.29
1	ENC-D-FDHTHTOMEQGVSP	2_BASELINE_ARM_1																											2016	1	2011	1	1	1	1	2	1	1	1	1	1	2	1	2	2	0	0	0	0
1	ENC-D-FDHTHTOMEQGVSP	3_FOLLOW_UP_ARM_1
1	ENC-D-FDHTHTOMEQGVSP	4_PHASE_II_ARM_1
1	ENC-D-FDHTHTOMEQGVVL	1_SCREENING_AND_CO_ARM_1	2016	1	2016	19	0	0	1	0	2017	1						25 TO 29 YEARS	1	2	5		30	1	1	2016	23.29
1	ENC-D-FDHTHTOMEQGVVL	2_BASELINE_ARM_1																											2016	1	2015	1	1	1	1	2	1	1	1	1	1	1	2	2	2	0	0	1	1
1	ENC-D-FDHTHTOMEQGVVL	3_FOLLOW_UP_ARM_1
1	ENC-D-FDHTHTOMEQGVVL	4_PHASE_II_ARM_1
1	ENC-D-FDHTHTOMEQHTEQ	1_SCREENING_AND_CO_ARM_1	2016	1	2016	19	0	0	1	0	2017	1
1	ENC-D-FDHTHTOMEQHTFD	1_SCREENING_AND_CO_ARM_1	2016	1	2016	24	1	0	1	0	2017	1						20 TO 24 YEARS	1	2	2		10	1	2	2016	28.29
1	ENC-D-FDHTHTOMEQHTFD	2_BASELINE_ARM_1																																												0	0	0	0
1	ENC-D-FDHTHTOMEQHTGV	1_SCREENING_AND_CO_ARM_1	2016	1	2016	24	1	0	1	0	2017	1						30 TO 34 YEARS	1	2	2		15	1	2	2016	28.29
1	ENC-D-FDHTHTOMEQHTHT	1_SCREENING_AND_CO_ARM_1	2016	1	2016	34	0	0	1	0	2016	2
1	ENC-D-FDHTHTOMEQHTLH	1_SCREENING_AND_CO_ARM_1	2016	1	2016	11	0	0	1	0	2017	1						35 TO 39 YEARS	1	2	5		10	1	4	2016	20.29
1	ENC-D-FDHTHTOMEQHTLH	2_BASELINE_ARM_1																											2016	1	2015	1	2	1	1	2	2	1	2	2	1	2	1	2	2	0	0	0	0
1	ENC-D-FDHTHTOMEQHTLH	3_FOLLOW_UP_ARM_1
1	ENC-D-FDHTHTOMEQHTLH	4_PHASE_II_ARM_1
1	ENC-D-FDHTHTOMEQHTOM	1_SCREENING_AND_CO_ARM_1	2016	1	2016	24	1	0	1	0	2017	1
1	ENC-D-FDHTHTOMEQHTPY	1_SCREENING_AND_CO_ARM_1	2016	1	2016	36	1	0	1	0	2016	2
1	ENC-D-FDHTHTOMEQHTQJ	1_SCREENING_AND_CO_ARM_1	2016	1	2016	30	0	0	1	0	2016	2
1	ENC-D-FDHTHTOMEQHTSP	1_SCREENING_AND_CO_ARM_1	2016	1	2016	11	1	0	1	0	2017	1
1	ENC-D-FDHTHTOMEQHTVL	1_SCREENING_AND_CO_ARM_1	2016	1	2016	26	1	0	1	0	2017	2
1	ENC-D-FDHTHTOMEQLHEQ	1_SCREENING_AND_CO_ARM_1	2016	1	2016	34	0	0	1	0	2016	2
1	ENC-D-FDHTHTOMEQLHFD	1_SCREENING_AND_CO_ARM_1	2016	1	2016	34	1	0	1	0	2016	2
1	ENC-D-FDHTHTOMEQLHGV	1_SCREENING_AND_CO_ARM_1	2016	1	2016	32	0	0	1	0	2016	2
1	ENC-D-FDHTHTOMEQLHHT	1_SCREENING_AND_CO_ARM_1	2016	1	2016	27	0	0	1	0	2017	2
1	ENC-D-FDHTHTOMEQLHLH	1_SCREENING_AND_CO_ARM_1	2016	1	2016	13	0	0	1	0	2017	1						20 TO 24 YEARS	2	2
1	ENC-D-FDHTHTOMEQLHOM	1_SCREENING_AND_CO_ARM_1	2016	1	2016	31	0	0	1	0	2016	2
1	ENC-D-FDHTHTOMEQLHPY	1_SCREENING_AND_CO_ARM_1	2016	1	2016	14	0	0	1	0	2017	1						25 TO 29 YEARS	1	2	5		10	1	0	2016	20.29
1	ENC-D-FDHTHTOMEQLHPY	2_BASELINE_ARM_1																											2016	2															2	0	0	0	1
1	ENC-D-FDHTHTOMEQLHPY	3_FOLLOW_UP_ARM_1
1	ENC-D-FDHTHTOMEQLHPY	4_PHASE_II_ARM_1
1	ENC-D-FDHTHTOMEQLHQJ	1_SCREENING_AND_CO_ARM_1	2016	1	2016	17	0	0	1	0	2017	1						30 TO 34 YEARS	1	2	4		30	1	2	2016	21.29
1	ENC-D-FDHTHTOMEQLHQJ	2_BASELINE_ARM_1																											2016	1	2008	1	1	1	1	1	1	1	1	1	1	1	2	2	3	0	0	1	0
1	ENC-D-FDHTHTOMEQLHQJ	3_FOLLOW_UP_ARM_1
1	ENC-D-FDHTHTOMEQLHQJ	4_PHASE_II_ARM_1
1	ENC-D-FDHTHTOMEQLHSP	1_SCREENING_AND_CO_ARM_1	2016	1	2016	24	0	0	1	0	2017	1						25 TO 29 YEARS	2	1
1	ENC-D-FDHTHTOMEQLHVL	1_SCREENING_AND_CO_ARM_1	2016	1	2016	18	1	0	1	0	2017	1						30 TO 34 YEARS	1	2	5		5	1	0	2016	22.14
1	ENC-D-FDHTHTOMEQLHVL	2_BASELINE_ARM_1																											2016	2															2	0	0	0	0
1	ENC-D-FDHTHTOMEQLHVL	3_FOLLOW_UP_ARM_1
1	ENC-D-FDHTHTOMEQLHVL	4_PHASE_II_ARM_1
1	ENC-D-FDHTHTOMEQOMEQ	1_SCREENING_AND_CO_ARM_1	2016	1	2016	20	1	0	1	0	2017	1						15 TO 19 YEARS	1	2
1	ENC-D-FDHTHTOMEQOMFD	1_SCREENING_AND_CO_ARM_1	2016	1	2016	17	1	0	1	0	2017	1						35 TO 39 YEARS	1	2	4		10	1	4	2016	20.29
1	ENC-D-FDHTHTOMEQOMFD	2_BASELINE_ARM_1																											2016	1	2015	1	1	1	1	1	2	1	1	1	1	1	2	2	2	0	0	0	0
1	ENC-D-FDHTHTOMEQOMFD	3_FOLLOW_UP_ARM_1
1	ENC-D-FDHTHTOMEQOMFD	4_PHASE_II_ARM_1
1	ENC-D-FDHTHTOMEQOMGV	1_SCREENING_AND_CO_ARM_1	2016	1	2016	8	1	0	1	0	2017	1						25 TO 29 YEARS	1	2	4		10	1	1	2017	20.29
1	ENC-D-FDHTHTOMEQOMGV	2_BASELINE_ARM_1																											2016	1	2014	1	1	1	1	1	1	1	1	1	1	1	2	2	2	0	0	0	0
1	ENC-D-FDHTHTOMEQOMGV	3_FOLLOW_UP_ARM_1
1	ENC-D-FDHTHTOMEQOMGV	4_PHASE_II_ARM_1
1	ENC-D-FDHTHTOMEQOMHT	1_SCREENING_AND_CO_ARM_1	2016	1	2016	18	1	0	1	0	2017	1						25 TO 29 YEARS	1	2	5		5	1	0	2016	21.29
1	ENC-D-FDHTHTOMEQOMHT	2_BASELINE_ARM_1																											2016	2															2	0	0	0	0
1	ENC-D-FDHTHTOMEQOMHT	3_FOLLOW_UP_ARM_1
1	ENC-D-FDHTHTOMEQOMHT	4_PHASE_II_ARM_1
1	ENC-D-FDHTHTOMEQOMLH	1_SCREENING_AND_CO_ARM_1	2016	1	2016	19	1	0	1	0	2017	1						30 TO 34 YEARS	1	2	4		10	1	3	2016	22.29
1	ENC-D-FDHTHTOMEQOMLH	2_BASELINE_ARM_1																											2016	1	2014	1	1	1	1	1	1	1	1	1	1	1	2	1	2	0	0	0	0
1	ENC-D-FDHTHTOMEQOMLH	3_FOLLOW_UP_ARM_1
1	ENC-D-FDHTHTOMEQOMLH	4_PHASE_II_ARM_1
1	ENC-D-FDHTHTOMEQOMOM	1_SCREENING_AND_CO_ARM_1	2016	1	2016	18	1	0	1	0	2017	1						25 TO 29 YEARS	1	2	5		10	1	0	2016	21.29
1	ENC-D-FDHTHTOMEQOMOM	2_BASELINE_ARM_1																											2016	2															1	0	0	0	0
1	ENC-D-FDHTHTOMEQOMOM	3_FOLLOW_UP_ARM_1
1	ENC-D-FDHTHTOMEQOMOM	4_PHASE_II_ARM_1
1	ENC-D-FDHTHTOMEQOMPY	1_SCREENING_AND_CO_ARM_1	2016	1	2016	11	1	0	1	0	2017	1						30 TO 34 YEARS	1	2	5		15	1	3	2017	23.29
1	ENC-D-FDHTHTOMEQOMPY	2_BASELINE_ARM_1																											2016	1	2014	1	1	1	1	1	1	1	1	1	1	1	2	2	2	0	0	0	1
1	ENC-D-FDHTHTOMEQOMPY	3_FOLLOW_UP_ARM_1
1	ENC-D-FDHTHTOMEQOMPY	4_PHASE_II_ARM_1
1	ENC-D-FDHTHTOMEQOMQJ	1_SCREENING_AND_CO_ARM_1	2016	1	2016	9	1	0	1	0	2017	1						30 TO 34 YEARS	1	2	4		15	1	3	2017	21.29
1	ENC-D-FDHTHTOMEQOMQJ	2_BASELINE_ARM_1																											2016	1	2012	1	1	1	1	1	1	1	1	1	1	1	2	2	2	0	0	0	0
1	ENC-D-FDHTHTOMEQOMQJ	3_FOLLOW_UP_ARM_1
1	ENC-D-FDHTHTOMEQOMQJ	4_PHASE_II_ARM_1
1	ENC-D-FDHTHTOMEQOMSP	1_SCREENING_AND_CO_ARM_1	2017	1	2016	12	1	0	1	0	2017	1						25 TO 29 YEARS	1	2	5		15	1	0	2016	20.29
1	ENC-D-FDHTHTOMEQOMSP	2_BASELINE_ARM_1																											2016	2															2	0	0	0	1
1	ENC-D-FDHTHTOMEQOMSP	3_FOLLOW_UP_ARM_1
1	ENC-D-FDHTHTOMEQOMSP	4_PHASE_II_ARM_1
1	ENC-D-FDHTHTOMEQOMVL	1_SCREENING_AND_CO_ARM_1	2016	1	2016	17	1	0	1	0	2017	1						25 TO 29 YEARS	1	2	4		10	1	3	2016	22.29
1	ENC-D-FDHTHTOMEQOMVL	2_BASELINE_ARM_1																											2016	1	2013	1	1	1	1	1	1	1	1	1	1	1	2	2	2	0	0	0	0
1	ENC-D-FDHTHTOMEQOMVL	3_FOLLOW_UP_ARM_1
1	ENC-D-FDHTHTOMEQOMVL	4_PHASE_II_ARM_1
1	ENC-D-FDHTHTOMEQPYEQ	1_SCREENING_AND_CO_ARM_1	2016	1	2016	15	0	0	1	0	2017	1						20 TO 24 YEARS	1	2	4		15	1	1	2016	20.29
1	ENC-D-FDHTHTOMEQPYEQ	2_BASELINE_ARM_1																											2016	1	2015	1	1	1	1	1	1	1	1	1	1	1	1	2	2	0	0	0	0
1	ENC-D-FDHTHTOMEQPYEQ	3_FOLLOW_UP_ARM_1
1	ENC-D-FDHTHTOMEQPYEQ	4_PHASE_II_ARM_1
1	ENC-D-FDHTHTOMEQPYFD	1_SCREENING_AND_CO_ARM_1	2016	1	2016	14	0	0	1	0	2017	1						25 TO 29 YEARS	1	2	2		2	1	2	2016	22.29
1	ENC-D-FDHTHTOMEQPYFD	2_BASELINE_ARM_1																											2016	1	2014	1	1	1	1	1	1	1	1	1	1	1	2	2	2	0	0	0	0
1	ENC-D-FDHTHTOMEQPYFD	3_FOLLOW_UP_ARM_1
1	ENC-D-FDHTHTOMEQPYFD	4_PHASE_II_ARM_1
1	ENC-D-FDHTHTOMEQPYGV	1_SCREENING_AND_CO_ARM_1	2016	1	2016	20	1	0	1	0	2017	1						15 TO 19 YEARS	1	2	2		30	1	1	2016	23.29
1	ENC-D-FDHTHTOMEQPYGV	2_BASELINE_ARM_1																											2016	2															2	0	0	0	1
1	ENC-D-FDHTHTOMEQPYGV	3_FOLLOW_UP_ARM_1
1	ENC-D-FDHTHTOMEQPYGV	4_PHASE_II_ARM_1
1	ENC-D-FDHTHTOMEQPYHT	1_SCREENING_AND_CO_ARM_1	2016	1	2016	19	1	0	1	0	2017	1						25 TO 29 YEARS	1	2	2		50	1	4	2016	22.29
1	ENC-D-FDHTHTOMEQPYHT	2_BASELINE_ARM_1																											2016	1	2012	1	1	1	1	1	1	1	1	1	1	1	2	3	2	0	0	0	0
1	ENC-D-FDHTHTOMEQPYHT	3_FOLLOW_UP_ARM_1
1	ENC-D-FDHTHTOMEQPYHT	4_PHASE_II_ARM_1
1	ENC-D-FDHTHTOMEQPYLH	1_SCREENING_AND_CO_ARM_1	2016	1	2016	18	1	0	1	0	2017	1						25 TO 29 YEARS	1	2	2		15	1	2	2016	21.29
1	ENC-D-FDHTHTOMEQPYLH	2_BASELINE_ARM_1																											2016	1	2013	1	1	1	1	1	1	1	1	1	1	1	2	2	2	0	0	0	0
1	ENC-D-FDHTHTOMEQPYLH	3_FOLLOW_UP_ARM_1
1	ENC-D-FDHTHTOMEQPYLH	4_PHASE_II_ARM_1
1	ENC-D-FDHTHTOMEQPYOM	1_SCREENING_AND_CO_ARM_1	2016	1	2016	19	1	0	1	0	2017	1						25 TO 29 YEARS	1	2	4		10	1	2	2016	22.29
1	ENC-D-FDHTHTOMEQPYOM	2_BASELINE_ARM_1																											2016	1	2013	1	1	1	1	1	2	1	1	1	1	1	2	2	2	0	0	0	0
1	ENC-D-FDHTHTOMEQPYOM	3_FOLLOW_UP_ARM_1
1	ENC-D-FDHTHTOMEQPYOM	4_PHASE_II_ARM_1
1	ENC-D-FDHTHTOMEQPYPY	1_SCREENING_AND_CO_ARM_1	2016	1	2016	12	1	0	1	0	2017	1						25 TO 29 YEARS	1	1
1	ENC-D-FDHTHTOMEQPYQJ	1_SCREENING_AND_CO_ARM_1	2016	1	2016	23	1	0	1	0	2017	1						35 TO 39 YEARS	2	2
1	ENC-D-FDHTHTOMEQPYSP	1_SCREENING_AND_CO_ARM_1	2016	1	2016	13	1	0	1	0		1						30 TO 34 YEARS	1	2	5		15	1	3	2016	21.29
1	ENC-D-FDHTHTOMEQPYSP	2_BASELINE_ARM_1																											2016	1	2014	1	1	1	2	1	1	1	1	1	2	3	1	2	2	0	0	0	0
1	ENC-D-FDHTHTOMEQPYSP	3_FOLLOW_UP_ARM_1
1	ENC-D-FDHTHTOMEQPYSP	4_PHASE_II_ARM_1
1	ENC-D-FDHTHTOMEQPYVL	1_SCREENING_AND_CO_ARM_1	2016	1	2016	25	1	0	1	0	2016	2
1	ENC-D-FDHTHTOMEQQJEQ	1_SCREENING_AND_CO_ARM_1	2016	1	2016	27	1	0	1	0	2016	2
1	ENC-D-FDHTHTOMEQQJFD	1_SCREENING_AND_CO_ARM_1	2016	1	2016	26	1	0	1	0	2017	2
1	ENC-D-FDHTHTOMEQQJGV	1_SCREENING_AND_CO_ARM_1	2016	1	2016	33	1	0	1	0	2016	2
1	ENC-D-FDHTHTOMEQQJHT	1_SCREENING_AND_CO_ARM_1	2016	1	2016	27	1	0	1	0	2017	2
1	ENC-D-FDHTHTOMEQQJLH	1_SCREENING_AND_CO_ARM_1	2016	1	2016	33	1	0	1	0	2016	2
1	ENC-D-FDHTHTOMEQQJOM	1_SCREENING_AND_CO_ARM_1	2016	1	2016	29	1	0	1	0	2016	2
1	ENC-D-FDHTHTOMEQQJPY	1_SCREENING_AND_CO_ARM_1	2016	1	2016	31	1	0	1	0	2016	2
1	ENC-D-FDHTHTOMEQQJQJ	1_SCREENING_AND_CO_ARM_1	2016	1	2016	26	1	0	1	0	2016	2
1	ENC-D-FDHTHTOMEQQJSP	1_SCREENING_AND_CO_ARM_1	2016	1	2016	26	1	0	1	0	2016	2
1	ENC-D-FDHTHTOMEQQJVL	1_SCREENING_AND_CO_ARM_1	2016	1	2016	27	1	0	1	0	2016	2
1	ENC-D-FDHTHTOMEQSPEQ	1_SCREENING_AND_CO_ARM_1	2016	1	2016	28	0	0	1	0	2017	2
1	ENC-D-FDHTHTOMEQSPFD	1_SCREENING_AND_CO_ARM_1	2016	1	2016	22	1	0	1	0	2017	1						25 TO 29 YEARS	1	2	4		5	1	0	2016	26.29
1	ENC-D-FDHTHTOMEQSPGV	1_SCREENING_AND_CO_ARM_1	2016	1	2016	22	1	0	1	0	2017	1						20 TO 24 YEARS	1	2	4		5	1	0	2016	26.29
1	ENC-D-FDHTHTOMEQSPHT	1_SCREENING_AND_CO_ARM_1	2016	1	2016	20	1	0	1	0	2016	1
1	ENC-D-FDHTHTOMEQSPLH	1_SCREENING_AND_CO_ARM_1	2016	1	2016	12	1	0	1	0	2017	1
1	ENC-D-FDHTHTOMEQSPOM	1_SCREENING_AND_CO_ARM_1	2016	1	2016	20	1	0	1	0	2016	1
1	ENC-D-FDHTHTOMEQSPPY	1_SCREENING_AND_CO_ARM_1	2016	1	2016	20	1	0	1	0	2017	1						20 TO 24 YEARS	1	2	4		5	1	0	2016	24.29
1	ENC-D-FDHTHTOMEQSPQJ	1_SCREENING_AND_CO_ARM_1	2016	1	2016	18	1	0	1	0	2017	1						25 TO 29 YEARS	1	2	4		10	1	0	2016	22.29
1	ENC-D-FDHTHTOMEQSPQJ	2_BASELINE_ARM_1																											2016	2															2	0	0	0	0
1	ENC-D-FDHTHTOMEQSPQJ	3_FOLLOW_UP_ARM_1
1	ENC-D-FDHTHTOMEQSPQJ	4_PHASE_II_ARM_1
1	ENC-D-FDHTHTOMEQSPSP	1_SCREENING_AND_CO_ARM_1	2016	1	2016	22	1	0	1	0	2017	1						25 TO 29 YEARS	1	2	4		5	1	3	2016	26.29
1	ENC-D-FDHTHTOMEQSPVL	1_SCREENING_AND_CO_ARM_1	2016	1	2016	26	1	0	1	0	2016	2
1	ENC-D-FDHTHTOMEQVLEQ	1_SCREENING_AND_CO_ARM_1	2016	1	2016	18	1	0	1	0	2017	1						15 TO 19 YEARS	1	2	4		5	2	0	2016	22.29
1	ENC-D-FDHTHTOMEQVLEQ	2_BASELINE_ARM_1																											2016	2															2	0	0	0	0
1	ENC-D-FDHTHTOMEQVLEQ	3_FOLLOW_UP_ARM_1
1	ENC-D-FDHTHTOMEQVLEQ	4_PHASE_II_ARM_1
1	ENC-D-FDHTHTOMEQVLFD	1_SCREENING_AND_CO_ARM_1	2016	1	2016	12	1	0	1	0	2017	1						25 TO 29 YEARS	1	2	5		10	1	2	2017	23.29
1	ENC-D-FDHTHTOMEQVLFD	2_BASELINE_ARM_1																											2016	1	2014	1	1	1	1	1	1	1	1	1	1	1	2	2	3	0	0	0	0
1	ENC-D-FDHTHTOMEQVLFD	3_FOLLOW_UP_ARM_1
1	ENC-D-FDHTHTOMEQVLFD	4_PHASE_II_ARM_1
1	ENC-D-FDHTHTOMEQVLGV	1_SCREENING_AND_CO_ARM_1	2016	1	2016	30	1	0	1	0	2016	2
1	ENC-D-FDHTHTOMEQVLHT	1_SCREENING_AND_CO_ARM_1	2016	1	2016	29	1	0	1	0	2016	2
1	ENC-D-FDHTHTOMEQVLLH	1_SCREENING_AND_CO_ARM_1	2016	1	2016	30	1	0	1	0	2016	2
1	ENC-D-FDHTHTOMEQVLOM	1_SCREENING_AND_CO_ARM_1	2016	1	2016	30	1	0	1	0	2017	2
1	ENC-D-FDHTHTOMEQVLPY	1_SCREENING_AND_CO_ARM_1	2016	1	2016	28	1	0	1	0	2017	2
1	ENC-D-FDHTHTOMEQVLQJ	1_SCREENING_AND_CO_ARM_1	2016	1	2016	24	1	0	1	0	2017	1
1	ENC-D-FDHTHTOMEQVLSP	1_SCREENING_AND_CO_ARM_1	2016	1	2016	20	1	0	1	0	2017	1
1	ENC-D-FDHTHTOMEQVLVL	1_SCREENING_AND_CO_ARM_1	2016	1	2016	27	1	0	1	0	2017	2
1	ENC-D-FDHTHTOMFDEQEQ	1_SCREENING_AND_CO_ARM_1	2016	1	2016	31	1	0	1	0	2016	2
1	ENC-D-FDHTHTOMFDEQFD	1_SCREENING_AND_CO_ARM_1	2016	1	2016	35	1	0	1	0	2016	2
1	ENC-D-FDHTHTOMFDEQGV	1_SCREENING_AND_CO_ARM_1	2016	1	2016	22	1	0	1	0	2017	1						25 TO 29 YEARS	1	1
1	ENC-D-FDHTHTOMFDEQHT	1_SCREENING_AND_CO_ARM_1	2016	1	2016	24	1	0	1	0	2016	1
1	ENC-D-FDHTHTOMFDEQLH	1_SCREENING_AND_CO_ARM_1	2016	1	2016	28	1	0	1	0	2016	2
1	ENC-D-FDHTHTOMFDEQOM	1_SCREENING_AND_CO_ARM_1	2016	1	2016	20	1	0	0	1	2017	1						20 TO 24 YEARS	1	2	4		10	1	3	2016	23.29
1	ENC-D-FDHTHTOMFDEQOM	2_BASELINE_ARM_1																											2016	1	2014	1	1	1	1	2	1	1	1	1	1	1	2	2	2	0	0	0	0
1	ENC-D-FDHTHTOMFDEQOM	3_FOLLOW_UP_ARM_1
1	ENC-D-FDHTHTOMFDEQOM	4_PHASE_II_ARM_1
1	ENC-D-FDHTHTOMFDEQPY	1_SCREENING_AND_CO_ARM_1	2016	1	2016	32	1	0	1	0	2016	2
1	ENC-D-FDHTHTOMFDEQQJ	1_SCREENING_AND_CO_ARM_1	2016	1	2016	33	1	0	1	0	2016	2
1	ENC-D-FDHTHTOMFDEQSP	1_SCREENING_AND_CO_ARM_1	2016	1	2016	20	1	0	1	0	2017	1						15 TO 19 YEARS	1	2	4		10	1	1	2016	23.29
1	ENC-D-FDHTHTOMFDEQSP	2_BASELINE_ARM_1																											2016	1	2016	1	1	1	1	2	1	1	1	1	1	1	2	1	2	0	0	0	0
1	ENC-D-FDHTHTOMFDEQSP	3_FOLLOW_UP_ARM_1
1	ENC-D-FDHTHTOMFDEQSP	4_PHASE_II_ARM_1
1	ENC-D-FDHTHTOMFDEQVL	1_SCREENING_AND_CO_ARM_1	2016	1	2016	22	1	0	1	0	2017	1						25 TO 29 YEARS	1	2	5		5	1	1	2016	25.29
1	ENC-D-FDHTHTOMFDFDEQ	1_SCREENING_AND_CO_ARM_1	2016	1	2016	22	1	0	1	0	2017	1						15 TO 19 YEARS	1	2	4		15	1	0	2016	25.29
1	ENC-D-FDHTHTOMFDFDGV	1_SCREENING_AND_CO_ARM_1	2016	1	2016	16	1	0	1	0	2017	1						30 TO 34 YEARS	1	2	4		5	1	5	2016	22.29
1	ENC-D-FDHTHTOMFDFDGV	2_BASELINE_ARM_1																											2016	1	2014	1	1	1	1	2	2	1	1	1	1	1	2	2	2	0	0	0	0
1	ENC-D-FDHTHTOMFDFDGV	3_FOLLOW_UP_ARM_1
1	ENC-D-FDHTHTOMFDFDGV	4_PHASE_II_ARM_1
1	ENC-D-FDHTHTOMFDFDHT	1_SCREENING_AND_CO_ARM_1	2016	1	2016	10	1	0	1	0	2017	1						30 TO 34 YEARS	1	2	5		20	1	1	2017	20.29
1	ENC-D-FDHTHTOMFDFDHT	2_BASELINE_ARM_1																											2016	1	2013	1	1	1	1	1	1	1	1	1	1	1	2	2	2	0	0	0	0
1	ENC-D-FDHTHTOMFDFDHT	3_FOLLOW_UP_ARM_1
1	ENC-D-FDHTHTOMFDFDHT	4_PHASE_II_ARM_1
1	ENC-D-FDHTHTOMFDFDLH	1_SCREENING_AND_CO_ARM_1	2016	1	2016	8	1	0	1	0	2017	1						25 TO 29 YEARS	1	2	5		15	1	2	2016	14.29
1	ENC-D-FDHTHTOMFDFDOM	1_SCREENING_AND_CO_ARM_1	2016	1	2016	20	1	0	1	0	2017	1						30 TO 34 YEARS	1	2	5		25	1	4	2016	23.29
1	ENC-D-FDHTHTOMFDFDOM	2_BASELINE_ARM_1																											2016	1	2015	1	1	1	1	1	1	1	1	1	1	1	1	2	2	0	0	1	0
1	ENC-D-FDHTHTOMFDFDOM	3_FOLLOW_UP_ARM_1
1	ENC-D-FDHTHTOMFDFDOM	4_PHASE_II_ARM_1
1	ENC-D-FDHTHTOMFDFDPY	1_SCREENING_AND_CO_ARM_1	2016	1	2016	20	1	0	1	0	2017	1						20 TO 24 YEARS	1	2	4		5	1	0	2016	23.29
1	ENC-D-FDHTHTOMFDFDPY	2_BASELINE_ARM_1																											2016	2															2	0	0	0	0
1	ENC-D-FDHTHTOMFDFDPY	3_FOLLOW_UP_ARM_1
1	ENC-D-FDHTHTOMFDFDPY	4_PHASE_II_ARM_1
1	ENC-D-FDHTHTOMFDFDQJ	1_SCREENING_AND_CO_ARM_1	2016	1	2016	20	1	0	1	0	2017	1						30 TO 34 YEARS	1	2	4		20	1	5	2016	23.29
1	ENC-D-FDHTHTOMFDFDQJ	2_BASELINE_ARM_1																											2016	1	2015	2											2	1	1	0	0	0	0
1	ENC-D-FDHTHTOMFDFDQJ	3_FOLLOW_UP_ARM_1
1	ENC-D-FDHTHTOMFDFDQJ	4_PHASE_II_ARM_1
1	ENC-D-FDHTHTOMFDFDSP	1_SCREENING_AND_CO_ARM_1	2016	1	2016	14	1	0	1	0	2017	1						20 TO 24 YEARS	1	2	4		15	1	0	2016	20.29
1	ENC-D-FDHTHTOMFDFDSP	2_BASELINE_ARM_1																											2016	2															2	0	0	0	0
1	ENC-D-FDHTHTOMFDFDSP	3_FOLLOW_UP_ARM_1
1	ENC-D-FDHTHTOMFDFDSP	4_PHASE_II_ARM_1
1	ENC-D-FDHTHTOMFDFDVL	1_SCREENING_AND_CO_ARM_1	2016	1	2016	35	1	0	1	0	2016	2
1	ENC-D-FDHTHTOMFDGVEQ	1_SCREENING_AND_CO_ARM_1	2016	1	2016	4	1	0	1	0	2017	1						35 TO 39 YEARS	1	2	5		10	1	2	2017	14.29
1	ENC-D-FDHTHTOMFDGVFD	1_SCREENING_AND_CO_ARM_1	2016	1	2016	18	1	0	1	0	2017	1						30 TO 34 YEARS	1	2	5		15	1	0	2016	20.86
1	ENC-D-FDHTHTOMFDGVFD	2_BASELINE_ARM_1																											2016	2															2	0	0	0	0
1	ENC-D-FDHTHTOMFDGVFD	3_FOLLOW_UP_ARM_1
1	ENC-D-FDHTHTOMFDGVFD	4_PHASE_II_ARM_1
1	ENC-D-FDHTHTOMFDGVGV	1_SCREENING_AND_CO_ARM_1	2016	1	2016	12	1	0	1	0	2017	1						25 TO 29 YEARS	1	2	5		5	1	0	2017	21.29
1	ENC-D-FDHTHTOMFDGVGV	2_BASELINE_ARM_1																											2016	2															2	0	0	1	1
1	ENC-D-FDHTHTOMFDGVGV	3_FOLLOW_UP_ARM_1
1	ENC-D-FDHTHTOMFDGVGV	4_PHASE_II_ARM_1
1	ENC-D-FDHTHTOMFDGVHT	1_SCREENING_AND_CO_ARM_1	2016	1	2016	20	1	0	1	0	2017	1						25 TO 29 YEARS	1	2	4		30	1	0	2016	22.29
1	ENC-D-FDHTHTOMFDGVHT	2_BASELINE_ARM_1																											2016	2															2	0	0	0	0
1	ENC-D-FDHTHTOMFDGVHT	3_FOLLOW_UP_ARM_1
1	ENC-D-FDHTHTOMFDGVHT	4_PHASE_II_ARM_1
1	ENC-D-FDHTHTOMFDGVLH	1_SCREENING_AND_CO_ARM_1	2016	1	2016	36	1	0	1	0	2016	2
1	ENC-D-FDHTHTOMFDGVOM	1_SCREENING_AND_CO_ARM_1	2016	1	2016	20	1	0	1	0	2017	1						30 TO 34 YEARS	1	2	4		5	1	3	2016	25.29
1	ENC-D-FDHTHTOMFDGVPY	1_SCREENING_AND_CO_ARM_1	2016	1	2016	28	1	0	1	0	2017	2
1	ENC-D-FDHTHTOMFDGVQJ	1_SCREENING_AND_CO_ARM_1	2016	1	2016	26	1	0	0	1	2017	2
1	ENC-D-FDHTHTOMFDGVSP	1_SCREENING_AND_CO_ARM_1	2016	1	2016	27	1	0	1	0	2017	2
1	ENC-D-FDHTHTOMFDGVVL	1_SCREENING_AND_CO_ARM_1	2016	1	2016	30	1	0	1	0	2016	2
1	ENC-D-FDHTHTOMFDHTEQ	1_SCREENING_AND_CO_ARM_1	2016	1	2016	18	1	0	1	0	2017	1						20 TO 24 YEARS	1	2	4		5	1	1	2016	23.29
1	ENC-D-FDHTHTOMFDHTEQ	2_BASELINE_ARM_1																											2016	1	2014	1	1	1	1	1	1	1	1	1	1	1	2	1	1	0	0	0	0
1	ENC-D-FDHTHTOMFDHTEQ	3_FOLLOW_UP_ARM_1
1	ENC-D-FDHTHTOMFDHTEQ	4_PHASE_II_ARM_1
1	ENC-D-FDHTHTOMFDHTFD	1_SCREENING_AND_CO_ARM_1	2016	1	2016	28	1	0	1	0	2017	2
1	ENC-D-FDHTHTOMFDHTGV	1_SCREENING_AND_CO_ARM_1	2016	1	2016	28	1	0	1	0	2017	2
1	ENC-D-FDHTHTOMFDHTHT	1_SCREENING_AND_CO_ARM_1	2016	1	2016	16	1	0	1	0	2017	1						20 TO 24 YEARS	1	2	4		10	1	1	2016	21.29
1	ENC-D-FDHTHTOMFDHTHT	2_BASELINE_ARM_1																											2016	2															2	0	0	0	0
1	ENC-D-FDHTHTOMFDHTHT	3_FOLLOW_UP_ARM_1
1	ENC-D-FDHTHTOMFDHTHT	4_PHASE_II_ARM_1
1	ENC-D-FDHTHTOMFDHTLH	1_SCREENING_AND_CO_ARM_1	2016	1	2016	16	1	0	1	0	2017	1						15 TO 19 YEARS	1	2	4		20	2	0	2016	21.29
1	ENC-D-FDHTHTOMFDHTLH	2_BASELINE_ARM_1																											2016	2															2	0	0	0	0
1	ENC-D-FDHTHTOMFDHTLH	3_FOLLOW_UP_ARM_1
1	ENC-D-FDHTHTOMFDHTLH	4_PHASE_II_ARM_1
1	ENC-D-FDHTHTOMFDHTOM	1_SCREENING_AND_CO_ARM_1	2016	1	2016	20	1	0	1	0	2016	1						25 TO 29 YEARS	1	2	4		40	1	2	2016	25.29
1	ENC-D-FDHTHTOMFDHTPY	1_SCREENING_AND_CO_ARM_1	2016	1	2016	20	1	0	1	0	2017	1
1	ENC-D-FDHTHTOMFDHTQJ	1_SCREENING_AND_CO_ARM_1	2016	1	2016	23	1	0	1	0	2016	1						30 TO 34 YEARS	1	2	2		10	1	4	2016	25.29
1	ENC-D-FDHTHTOMFDHTSP	1_SCREENING_AND_CO_ARM_1	2016	1	2016	22	1	0	1	0	2017	1						35 TO 39 YEARS	1	2	4		5	1	1	2016	24.29
1	ENC-D-FDHTHTOMFDHTVL	1_SCREENING_AND_CO_ARM_1	2016	1	2016	12	1	0	1	0	2017	1						30 TO 34 YEARS	1	2	5		3	1	2	2017	21.29
1	ENC-D-FDHTHTOMFDHTVL	2_BASELINE_ARM_1																											2016	1	2013	1	1	1	1	1	1	1	1	1	1	1	2	2	2	0	0	0	0
1	ENC-D-FDHTHTOMFDHTVL	3_FOLLOW_UP_ARM_1
1	ENC-D-FDHTHTOMFDHTVL	4_PHASE_II_ARM_1
1	ENC-D-FDHTHTOMFDLHEQ	1_SCREENING_AND_CO_ARM_1	2016	1	2016	10	1	0	1	0	2017	1						25 TO 29 YEARS	1	2	4		5	1	3	2017	19.29
1	ENC-D-FDHTHTOMFDLHFD	1_SCREENING_AND_CO_ARM_1	2016	1	2016	19	1	0	1	0	2017	1						30 TO 34 YEARS	1	2	2		10	1	5	2016	24.29
1	ENC-D-FDHTHTOMFDLHGV	1_SCREENING_AND_CO_ARM_1	2016	1	2016	12	1	0	1	0	2017	1						35 TO 39 YEARS	1	2	5		5	1	2	2017	21.29
1	ENC-D-FDHTHTOMFDLHGV	2_BASELINE_ARM_1																											2016	1	2010	1	1	1	1	2	1	1	1	1	1	1	2	1	2	0	0	0	0
1	ENC-D-FDHTHTOMFDLHGV	3_FOLLOW_UP_ARM_1
1	ENC-D-FDHTHTOMFDLHGV	4_PHASE_II_ARM_1
1	ENC-D-FDHTHTOMFDLHHT	1_SCREENING_AND_CO_ARM_1	2016	1	2016	24	1	0	1	0	2017	1						30 TO 34 YEARS	1	2
1	ENC-D-FDHTHTOMFDLHLH	1_SCREENING_AND_CO_ARM_1	2016	1	2016	30	1	0	1	0	2016	2
1	ENC-D-FDHTHTOMFDLHOM	1_SCREENING_AND_CO_ARM_1	2016	1	2016	30	1	0	1	0	2017	2
1	ENC-D-FDHTHTOMFDLHPY	1_SCREENING_AND_CO_ARM_1	2016	1	2016	31	1	0	1	0	2016	2
1	ENC-D-FDHTHTOMFDLHQJ	1_SCREENING_AND_CO_ARM_1	2016	1	2016	29	1	0	1	0	2017	2
1	ENC-D-FDHTHTOMFDLHSP	1_SCREENING_AND_CO_ARM_1	2016	1	2016	20	1	0	1	0	2017	1
1	ENC-D-FDHTHTOMFDLHVL	1_SCREENING_AND_CO_ARM_1	2016	1	2016	18	1	0	1	0	2017	1						30 TO 34 YEARS	1	2	5		10	1	1	2016	22.29
1	ENC-D-FDHTHTOMFDLHVL	2_BASELINE_ARM_1																											2016	2	2014	1	1	1	1	1	2	1	1	1	1	1	2	2	2	0	0	0	0
1	ENC-D-FDHTHTOMFDLHVL	3_FOLLOW_UP_ARM_1
1	ENC-D-FDHTHTOMFDLHVL	4_PHASE_II_ARM_1
1	ENC-D-FDHTHTOMFDOMEQ	1_SCREENING_AND_CO_ARM_1	2016	1	2016	22	1	0	1	0	2017	1
1	ENC-D-FDHTHTOMFDOMFD	1_SCREENING_AND_CO_ARM_1	2016	1	2016	22	1	0	1	0	2017	1
1	ENC-D-FDHTHTOMFDOMGV	1_SCREENING_AND_CO_ARM_1	2016	1	2016	15	1	0	1	0	2017	1						25 TO 29 YEARS	1	2	5		10	1	2	2017	23.29
1	ENC-D-FDHTHTOMFDOMGV	2_BASELINE_ARM_1																											2016	1	2014	1	1	1	1	2	2	1	1	1	1	1	2	2	2	0	0	0	0
1	ENC-D-FDHTHTOMFDOMGV	3_FOLLOW_UP_ARM_1
1	ENC-D-FDHTHTOMFDOMGV	4_PHASE_II_ARM_1
1	ENC-D-FDHTHTOMFDOMHT	1_SCREENING_AND_CO_ARM_1	2016	1	2016	16	1	0	1	0	2017	1						20 TO 24 YEARS	1	2	4		5	1	1	2016	20.29
1	ENC-D-FDHTHTOMFDOMHT	2_BASELINE_ARM_1																											2016	1	2014	2											2	2	2	0	0	0	0
1	ENC-D-FDHTHTOMFDOMHT	3_FOLLOW_UP_ARM_1
1	ENC-D-FDHTHTOMFDOMHT	4_PHASE_II_ARM_1
1	ENC-D-FDHTHTOMFDOMLH	1_SCREENING_AND_CO_ARM_1	2016	1	2016	23	1	0	1	0	2017	1						35 TO 39 YEARS	1	2	5		5	1	2	2016	24.29
1	ENC-D-FDHTHTOMFDOMOM	1_SCREENING_AND_CO_ARM_1	2016	1	2016	10	1	0	1	0	2017	1						20 TO 24 YEARS	1	2	5		10	1	1	2017	18.29
1	ENC-D-FDHTHTOMFDOMPY	1_SCREENING_AND_CO_ARM_1	2016	1	2016	16	1	0	1	0	2017	1						30 TO 34 YEARS	1	2	5		5	1	0	2016	20.29
1	ENC-D-FDHTHTOMFDOMPY	2_BASELINE_ARM_1																											2016	2															2	0	0	0	0
1	ENC-D-FDHTHTOMFDOMPY	3_FOLLOW_UP_ARM_1
1	ENC-D-FDHTHTOMFDOMPY	4_PHASE_II_ARM_1
1	ENC-D-FDHTHTOMFDOMQJ	1_SCREENING_AND_CO_ARM_1	2016	1	2016	20	1	0	1	0	2017	1						30 TO 34 YEARS	1	2	5		10	1	3	2016	24.29
1	ENC-D-FDHTHTOMFDOMSP	1_SCREENING_AND_CO_ARM_1	2016	1	2016	14	1	0	1	0	2017	1
1	ENC-D-FDHTHTOMFDOMVL	1_SCREENING_AND_CO_ARM_1	2016	1	2016	37	1	0	1	0	2016	2
1	ENC-D-FDHTHTOMFDPYEQ	1_SCREENING_AND_CO_ARM_1	2016	1	2016	31	1	0	1	0	2016	2
1	ENC-D-FDHTHTOMFDPYFD	1_SCREENING_AND_CO_ARM_1	2016	1	2016	26	1	0	1	0	2017	2
1	ENC-D-FDHTHTOMFDPYGV	1_SCREENING_AND_CO_ARM_1	2016	1	2016	28	1	0	1	0	2017	2
1	ENC-D-FDHTHTOMFDPYHT	1_SCREENING_AND_CO_ARM_1	2016	1	2016	35	1	0	1	0	2017	2
1	ENC-D-FDHTHTOMFDPYOM	1_SCREENING_AND_CO_ARM_1	2016	1	2016	14	1	0	1	0	2017	1						30 TO 34 YEARS	1	2	5		10	1	1	2017	21.29
1	ENC-D-FDHTHTOMFDPYOM	2_BASELINE_ARM_1																											2016	1	2015	1	1	2	1	2	1	1	1	1	1	1	2	2	2	0	0	0	0
1	ENC-D-FDHTHTOMFDPYOM	3_FOLLOW_UP_ARM_1
1	ENC-D-FDHTHTOMFDPYOM	4_PHASE_II_ARM_1
1	ENC-D-FDHTHTOMFDPYPY	1_SCREENING_AND_CO_ARM_1	2016	1	2016	20	1	0	1	0	2017	1						30 TO 34 YEARS	1	2	4		10	1	1	2017	27.29
1	ENC-D-FDHTHTOMFDPYQJ	1_SCREENING_AND_CO_ARM_1	2016	1	2016	16	1	0	1	0	2017	1
1	ENC-D-FDHTHTOMFDPYSP	1_SCREENING_AND_CO_ARM_1	2016	1	2016	16	1	0	1	0	2017	1
1	ENC-D-FDHTHTOMFDPYVL	1_SCREENING_AND_CO_ARM_1	2016	1	2016	12	1	0	1	0	2017	1						35 TO 39 YEARS	1	2	5		5	1	1	2017	19.29
1	ENC-D-FDHTHTOMFDQJEQ	1_SCREENING_AND_CO_ARM_1	2016	1	2016	12	1	0	1	0	2017	1
1	ENC-D-FDHTHTOMFDQJFD	1_SCREENING_AND_CO_ARM_1	2016	1	2016	18	1	0	1	0	2017	1						15 TO 19 YEARS	1	2	4		10	1	0	2017	25.43
1	ENC-D-FDHTHTOMFDQJGV	1_SCREENING_AND_CO_ARM_1	2016	1	2016	17	1	0	1	0	2017	1						20 TO 24 YEARS	2	2
1	ENC-D-FDHTHTOMFDQJHT	1_SCREENING_AND_CO_ARM_1	2016	1	2016	26	1	0	1	0	2017	2
1	ENC-D-FDHTHTOMFDQJLH	1_SCREENING_AND_CO_ARM_1	2016	1	2016	28	1	0	1	0	2016	2
1	ENC-D-FDHTHTOMFDQJOM	1_SCREENING_AND_CO_ARM_1	2016	1	2016	35	1	0	1	0	2016	2
1	ENC-D-FDHTHTOMFDQJPY	1_SCREENING_AND_CO_ARM_1	2016	1	2016	36	1	0	1	0	2016	2
1	ENC-D-FDHTHTOMFDQJQJ	1_SCREENING_AND_CO_ARM_1	2016	1	2016	26	1	0	1	0	2017	2
1	ENC-D-FDHTHTOMFDQJSP	1_SCREENING_AND_CO_ARM_1	2016	1	2016	23	1	0	1	0		1
1	ENC-D-FDHTHTOMFDQJVL	1_SCREENING_AND_CO_ARM_1	2016	1	2016	24	1	0	1	0	2017	1
1	ENC-D-FDHTHTOMFDSPEQ	1_SCREENING_AND_CO_ARM_1	2016	1	2016	23	1	0	1	0	2017	1						30 TO 34 YEARS	1	1
1	ENC-D-FDHTHTOMFDSPFD	1_SCREENING_AND_CO_ARM_1	2016	1	2016	24	1	0	1	0	2017	1						25 TO 29 YEARS	1	1
1	ENC-D-FDHTHTOMFDSPGV	1_SCREENING_AND_CO_ARM_1	2016	1	2016	25	1	0	1	0	2017	2
1	ENC-D-FDHTHTOMFDSPHT	1_SCREENING_AND_CO_ARM_1	2016	1	2016	21	1	0	1	0	2017	1						30 TO 34 YEARS	1	2	5		5	1	3	2016	21.14
1	ENC-D-FDHTHTOMFDSPHT	2_BASELINE_ARM_1																											2016	2	2015	1	1	1	1	3	2	1	1	1	1	1	1	2	2	0	0	0	0
1	ENC-D-FDHTHTOMFDSPHT	3_FOLLOW_UP_ARM_1
1	ENC-D-FDHTHTOMFDSPHT	4_PHASE_II_ARM_1
1	ENC-D-FDHTHTOMFDSPLH	1_SCREENING_AND_CO_ARM_1	2016	1	2016	20	1	0	1	0	2017	1						30 TO 34 YEARS	1	2	5		10	1	3	2016	22.29
1	ENC-D-FDHTHTOMFDSPLH	2_BASELINE_ARM_1																											2016	1	2014	1	1	1	1	2	2	1	2	1	1	1	2	2	2	0	0	0	0
1	ENC-D-FDHTHTOMFDSPLH	3_FOLLOW_UP_ARM_1
1	ENC-D-FDHTHTOMFDSPLH	4_PHASE_II_ARM_1
1	ENC-D-FDHTHTOMFDSPOM	1_SCREENING_AND_CO_ARM_1	2016	1	2016	16	1	0	1	0	2016	1						20 TO 24 YEARS	1	2	2		10	1	1	2017	22.29
1	ENC-D-FDHTHTOMFDSPOM	2_BASELINE_ARM_1																											2016	1	2015	1	1	1	1	2	2	1	1	1	1	1	2	2	2	0	0	0	0
1	ENC-D-FDHTHTOMFDSPOM	3_FOLLOW_UP_ARM_1
1	ENC-D-FDHTHTOMFDSPOM	4_PHASE_II_ARM_1
1	ENC-D-FDHTHTOMFDSPPY	1_SCREENING_AND_CO_ARM_1	2016	1	2016	18	1	0	1	0	2016	1						20 TO 24 YEARS	1	2	4		10	1	1	2017	24.29
1	ENC-D-FDHTHTOMFDSPQJ	1_SCREENING_AND_CO_ARM_1	2016	1	2016	14	1	0	1	0	2017	1						30 TO 34 YEARS	1	2	5		5	1	0	2017	20.29
1	ENC-D-FDHTHTOMFDSPQJ	2_BASELINE_ARM_1																											2016	2															2	0	0	0	0
1	ENC-D-FDHTHTOMFDSPQJ	3_FOLLOW_UP_ARM_1
1	ENC-D-FDHTHTOMFDSPQJ	4_PHASE_II_ARM_1
1	ENC-D-FDHTHTOMFDSPSP	1_SCREENING_AND_CO_ARM_1	2016	1	2016	20	1	0	1	0	2017	1						25 TO 29 YEARS	1	2	5		10	1	1	2017	26.29
1	ENC-D-FDHTHTOMFDSPVL	1_SCREENING_AND_CO_ARM_1	2016	1	2016	24	1	0	1	0	2017	1
1	ENC-D-FDHTHTOMFDVLEQ	1_SCREENING_AND_CO_ARM_1	2016	1	2016	26	1	0	1	0	2017	2
1	ENC-D-FDHTHTOMFDVLFD	1_SCREENING_AND_CO_ARM_1	2016	1	2016	26	1	0	1	0	2017	2
1	ENC-D-FDHTHTOMFDVLGV	1_SCREENING_AND_CO_ARM_1	2016	1	2016	26	1	0	1	0	2017	2
1	ENC-D-FDHTHTOMFDVLHT	1_SCREENING_AND_CO_ARM_1	2016	1	2016	30	1	0	1	0	2017	2
1	ENC-D-FDHTHTOMFDVLLH	1_SCREENING_AND_CO_ARM_1	2016	1	2016	12	1	0	1	0	2017	1						25 TO 29 YEARS	1	2	5		10	1	1	2017	18.29
1	ENC-D-FDHTHTOMFDVLOM	1_SCREENING_AND_CO_ARM_1	2016	1	2016	16	1	0	1	0	2017	1						35 TO 39 YEARS	1	2	2		10	1	0	2016	20.29
1	ENC-D-FDHTHTOMFDVLOM	2_BASELINE_ARM_1																											2016	2															2	0	0	0	0
1	ENC-D-FDHTHTOMFDVLOM	3_FOLLOW_UP_ARM_1
1	ENC-D-FDHTHTOMFDVLOM	4_PHASE_II_ARM_1
1	ENC-D-FDLHFDEQEQFD	1_SCREENING_AND_CO_ARM_1	2016	1	2016	17	1	0	1	0	2017	1						25 TO 29 YEARS	1	2	3		3	1	4	2016	21.14
1	ENC-D-FDLHFDEQEQFD	2_BASELINE_ARM_1																											2016	1	2014	1	1	1	1	2	2	1	1	1	3	1	2	1	2	0	0	0	0
1	ENC-D-FDLHFDEQEQFD	3_FOLLOW_UP_ARM_1
1	ENC-D-FDLHFDEQEQFD	4_PHASE_II_ARM_1
1	ENC-D-FDLHFDEQEQGV	1_SCREENING_AND_CO_ARM_1	2016	1	2016	15	1	0	1	0	2016	1						20 TO 24 YEARS	1	2	5		3	1	0	2016	21.14
1	ENC-D-FDLHFDEQEQGV	2_BASELINE_ARM_1																											2016	2															2	0	0	0	0
1	ENC-D-FDLHFDEQEQGV	3_FOLLOW_UP_ARM_1
1	ENC-D-FDLHFDEQEQGV	4_PHASE_II_ARM_1
1	ENC-D-FDLHFDEQEQHT	1_SCREENING_AND_CO_ARM_1	2016	1	2016	18	1	0	1	0	2017	1						20 TO 24 YEARS	1	2	3		10	1	5	2016	22.14
1	ENC-D-FDLHFDEQEQHT	2_BASELINE_ARM_1																											2016	1	2014	1	1	2	1	2	1	1	1	1	2	1	1	2	1	0	0	0	0
1	ENC-D-FDLHFDEQEQHT	3_FOLLOW_UP_ARM_1
1	ENC-D-FDLHFDEQEQHT	4_PHASE_II_ARM_1
1	ENC-D-FDLHFDEQEQLH	1_SCREENING_AND_CO_ARM_1	2016	1	2016	13	1	0	1	0	2017	1						25 TO 29 YEARS	1	2	3		5	1	4	2016	23.14
1	ENC-D-FDLHFDEQEQLH	2_BASELINE_ARM_1																											2016	1	2014	2											1	1	1	0	0	0	0
1	ENC-D-FDLHFDEQEQLH	3_FOLLOW_UP_ARM_1
1	ENC-D-FDLHFDEQEQLH	4_PHASE_II_ARM_1
1	ENC-D-FDLHFDEQEQOM	1_SCREENING_AND_CO_ARM_1	2016	1	2016	16	1	0	1	0	2017	1						20 TO 24 YEARS	1	2	1		10	1	0	2016	20.14
1	ENC-D-FDLHFDEQEQOM	2_BASELINE_ARM_1																											2016	2															1	0	0	0	0
1	ENC-D-FDLHFDEQEQOM	3_FOLLOW_UP_ARM_1
1	ENC-D-FDLHFDEQEQOM	4_PHASE_II_ARM_1
1	ENC-D-FDLHFDEQEQPY	1_SCREENING_AND_CO_ARM_1	2016	1	2016	17	1	0	1	0	2016	1						15 TO 19 YEARS	1	2	1		5	1	0	2016	21.14
1	ENC-D-FDLHFDEQEQPY	2_BASELINE_ARM_1																											2016	2															1	0	0	0	0
1	ENC-D-FDLHFDEQEQPY	3_FOLLOW_UP_ARM_1
1	ENC-D-FDLHFDEQEQPY	4_PHASE_II_ARM_1
1	ENC-D-FDLHFDEQEQQJ	1_SCREENING_AND_CO_ARM_1	2016	1	2016	17	1	0	1	0	2017	1						20 TO 24 YEARS	1	2	4		5	1	1	2016	23.14
1	ENC-D-FDLHFDEQEQQJ	2_BASELINE_ARM_1																											2016	1	2014	1	1	2	1	1	2	1	1	1	2	1	2	1	2	0	0	0	0
1	ENC-D-FDLHFDEQEQQJ	3_FOLLOW_UP_ARM_1
1	ENC-D-FDLHFDEQEQQJ	4_PHASE_II_ARM_1
1	ENC-D-FDLHFDEQEQSP	1_SCREENING_AND_CO_ARM_1	2016	1	2016	18	1	0	1	0	2017	1						20 TO 24 YEARS	1	2	3		5	1	0	2016	22.14
1	ENC-D-FDLHFDEQEQSP	2_BASELINE_ARM_1																											2016	2															3	0	0	0	0
1	ENC-D-FDLHFDEQEQSP	3_FOLLOW_UP_ARM_1
1	ENC-D-FDLHFDEQEQSP	4_PHASE_II_ARM_1
1	ENC-D-FDLHFDEQEQVL	1_SCREENING_AND_CO_ARM_1	2016	1	2016	15	1	0	1	0	2017	1						15 TO 19 YEARS	1	2	4		5	1	0	2016	21.14
1	ENC-D-FDLHFDEQEQVL	2_BASELINE_ARM_1																											2016	2															1	0	0	0	0
1	ENC-D-FDLHFDEQEQVL	3_FOLLOW_UP_ARM_1
1	ENC-D-FDLHFDEQEQVL	4_PHASE_II_ARM_1
1	ENC-D-FDLHFDEQFDEQ	1_SCREENING_AND_CO_ARM_1	2016	1	2016	18	1	0	1	0	2017	1						20 TO 24 YEARS	1	2	3		4	1	0	2016	22.14
1	ENC-D-FDLHFDEQFDEQ	2_BASELINE_ARM_1																											2016	2															3	0	0	0	0
1	ENC-D-FDLHFDEQFDEQ	3_FOLLOW_UP_ARM_1
1	ENC-D-FDLHFDEQFDEQ	4_PHASE_II_ARM_1
1	ENC-D-FDLHFDEQFDFD	1_SCREENING_AND_CO_ARM_1	2016	1	2016	13	1	0	1	0	2017	1						20 TO 24 YEARS	1	2	3		5	1	3	2016	23.14
1	ENC-D-FDLHFDEQFDFD	2_BASELINE_ARM_1																											2016	1	2012	1	3	2	1	3	2	3	1	1	3	3	2	1	1	0	0	0	0
1	ENC-D-FDLHFDEQFDFD	3_FOLLOW_UP_ARM_1
1	ENC-D-FDLHFDEQFDFD	4_PHASE_II_ARM_1
1	ENC-D-FDLHFDEQFDGV	1_SCREENING_AND_CO_ARM_1	2016	1	2016	13	1	0	1	0	2017	1						25 TO 29 YEARS	1	2	3		3	1	4	2016	23.14
1	ENC-D-FDLHFDEQFDGV	2_BASELINE_ARM_1																											2016	1	2014	1	1	1	1	1	2	1	3	1	2	1	2	1	2	0	0	0	0
1	ENC-D-FDLHFDEQFDGV	3_FOLLOW_UP_ARM_1
1	ENC-D-FDLHFDEQFDGV	4_PHASE_II_ARM_1
1	ENC-D-FDLHFDEQFDHT	1_SCREENING_AND_CO_ARM_1	2016	1	2016	18	1	0	1	0	2017	1						20 TO 24 YEARS	1	2	3		5	1	3	2016	22.14
1	ENC-D-FDLHFDEQFDHT	2_BASELINE_ARM_1																											2016	1	2013	1	1	1	2	1	1	1	1	1	3	1	1	1	1	0	0	0	0
1	ENC-D-FDLHFDEQFDHT	3_FOLLOW_UP_ARM_1
1	ENC-D-FDLHFDEQFDHT	4_PHASE_II_ARM_1
1	ENC-D-FDLHFDEQFDLH	1_SCREENING_AND_CO_ARM_1	2016	1	2016	19	1	0	1	0	2017	1						20 TO 24 YEARS	1	2	3		10	1	0	2016	23.14
1	ENC-D-FDLHFDEQFDLH	2_BASELINE_ARM_1																											2016	1															1	0	0	0	0
1	ENC-D-FDLHFDEQFDLH	3_FOLLOW_UP_ARM_1
1	ENC-D-FDLHFDEQFDLH	4_PHASE_II_ARM_1
1	ENC-D-FDLHFDEQFDOM	1_SCREENING_AND_CO_ARM_1	2016	1	2016	20	1	0	1	0	2017	1						30 TO 34 YEARS	1	2	3		7	1	6	2016	24.14
1	ENC-D-FDLHFDEQFDPY	1_SCREENING_AND_CO_ARM_1	2016	1	2016	9	1	0	1	0	2017	1						20 TO 24 YEARS	1	2	3		3	1	0	2017	25.14
1	ENC-D-FDLHFDEQFDPY	2_BASELINE_ARM_1																																												0	0	0	0
1	ENC-D-FDLHFDEQFDQJ	1_SCREENING_AND_CO_ARM_1	2016	1	2016	24	1	0	1	0	2017	1						30 TO 34 YEARS	1	2	3		8	1	5	2016	28.14
1	ENC-D-FDLHFDEQFDSP	1_SCREENING_AND_CO_ARM_1	2016	1	2016	18	1	0	1	0	2017	1						15 TO 19 YEARS	1	2	4		18	1	0	2016	22.14
1	ENC-D-FDLHFDEQFDSP	2_BASELINE_ARM_1																											2016	2															3	0	0	0	0
1	ENC-D-FDLHFDEQFDSP	3_FOLLOW_UP_ARM_1
1	ENC-D-FDLHFDEQFDSP	4_PHASE_II_ARM_1
1	ENC-D-FDLHFDEQFDVL	1_SCREENING_AND_CO_ARM_1	2016	1	2016	21	1	0	1	0	2017	1						20 TO 24 YEARS	1	2	1		8	1	2	2016	25.14
1	ENC-D-FDLHFDEQGVEQ	1_SCREENING_AND_CO_ARM_1	2016	1	2016	21	1	0	1	0	2017	1						20 TO 24 YEARS	1	2	1		5	1	4	2016	25.14
1	ENC-D-FDLHFDEQGVFD	1_SCREENING_AND_CO_ARM_1	2016	1	2016	28	1	0	1	0	2016	2
1	ENC-D-FDLHFDEQGVGV	1_SCREENING_AND_CO_ARM_1	2016	1	2016	20	1	0	1	0	2017	1						30 TO 34 YEARS	1	2	1		8	1	6	2016	24
1	ENC-D-FDLHFDEQGVGV	2_BASELINE_ARM_1																											2016	1	2011	1	1	1	1	1	3	1	1	1	1	1	2	1	3	0	0	0	0
1	ENC-D-FDLHFDEQGVGV	3_FOLLOW_UP_ARM_1
1	ENC-D-FDLHFDEQGVGV	4_PHASE_II_ARM_1
1	ENC-D-FDLHFDEQGVHT	1_SCREENING_AND_CO_ARM_1	2016	1	2016	15	1	0	1	0	2017	1						30 TO 34 YEARS	1	2	1		8	1	6	2016	21
1	ENC-D-FDLHFDEQGVHT	2_BASELINE_ARM_1																											2016	1	2015	1	3	3	2	3	3	2	3	3	3	2	2	1	2	0	0	0	0
1	ENC-D-FDLHFDEQGVHT	3_FOLLOW_UP_ARM_1
1	ENC-D-FDLHFDEQGVHT	4_PHASE_II_ARM_1
1	ENC-D-FDLHFDEQGVLH	1_SCREENING_AND_CO_ARM_1	2016	1	2016	12	1	0	1	0	2017	1						25 TO 29 YEARS	1	2	3		8	1	3	2016	22
1	ENC-D-FDLHFDEQGVLH	2_BASELINE_ARM_1																											2016	1	2014	1	1	2	1	3	1	3	1	1	3	1	2	2	2	0	0	0	0
1	ENC-D-FDLHFDEQGVLH	3_FOLLOW_UP_ARM_1
1	ENC-D-FDLHFDEQGVLH	4_PHASE_II_ARM_1
1	ENC-D-FDLHFDEQGVOM	1_SCREENING_AND_CO_ARM_1	2016	1	2016	22	1	0	1	0	2017	1						20 TO 24 YEARS	1	2
1	ENC-D-FDLHFDEQGVPY	1_SCREENING_AND_CO_ARM_1	2016	1	2016	19	1	0	1	0	2017	1						20 TO 24 YEARS	1	2	2		5	1	0	2016	22.14
1	ENC-D-FDLHFDEQGVPY	2_BASELINE_ARM_1																											2016	2															3	0	0	0	0
1	ENC-D-FDLHFDEQGVPY	3_FOLLOW_UP_ARM_1
1	ENC-D-FDLHFDEQGVPY	4_PHASE_II_ARM_1
1	ENC-D-FDLHFDEQGVQJ	1_SCREENING_AND_CO_ARM_1	2016	1	2016	19	1	0	1	0	2017	1						25 TO 29 YEARS	1	2	3		5	1	2	2016	22.14
1	ENC-D-FDLHFDEQGVQJ	2_BASELINE_ARM_1																											2016	1	2014	1	1	3	1	3	3	3	1	1	3	1	1	1	2	0	0	0	0
1	ENC-D-FDLHFDEQGVQJ	3_FOLLOW_UP_ARM_1
1	ENC-D-FDLHFDEQGVQJ	4_PHASE_II_ARM_1
1	ENC-D-FDLHFDEQGVSP	1_SCREENING_AND_CO_ARM_1	2016	1	2016	6	1	0	1	0	2017	1						20 TO 24 YEARS	1	2	2		10	1	2	2017	21.14
1	ENC-D-FDLHFDEQGVVL	1_SCREENING_AND_CO_ARM_1	2016	1	2016	19	1	0	1	0	2017	1						15 TO 19 YEARS	1	2	2		8	1	0	2016	22
1	ENC-D-FDLHFDEQGVVL	2_BASELINE_ARM_1																											2016	2															3	0	0	0	0
1	ENC-D-FDLHFDEQGVVL	3_FOLLOW_UP_ARM_1
1	ENC-D-FDLHFDEQGVVL	4_PHASE_II_ARM_1
1	ENC-D-FDLHFDEQHTEQ	1_SCREENING_AND_CO_ARM_1	2016	1	2016	18	1	0	1	0	2017	1						20 TO 24 YEARS	1	2	3		8	1	2	2016	20.29
1	ENC-D-FDLHFDEQHTEQ	2_BASELINE_ARM_1																											2016	1	2014	2											2	1	3	0	0	0	0
1	ENC-D-FDLHFDEQHTEQ	3_FOLLOW_UP_ARM_1
1	ENC-D-FDLHFDEQHTEQ	4_PHASE_II_ARM_1
1	ENC-D-FDLHFDEQHTFD	1_SCREENING_AND_CO_ARM_1	2016	1	2016	8	1	0	1	0	2017	1						20 TO 24 YEARS	1	2
1	ENC-D-FDLHFDEQHTGV	1_SCREENING_AND_CO_ARM_1	2016	1	2016	23	1	0	1	0	2017	1						20 TO 24 YEARS	1	2
1	ENC-D-FDLHFDEQHTHT	1_SCREENING_AND_CO_ARM_1	2016	1	2016	17	1	0	1	0	2017	1						20 TO 24 YEARS	1	2	3		10	1	1	2016	21.14
1	ENC-D-FDLHFDEQHTHT	2_BASELINE_ARM_1																											2016	2															2	0	0	0	0
1	ENC-D-FDLHFDEQHTHT	3_FOLLOW_UP_ARM_1
1	ENC-D-FDLHFDEQHTHT	4_PHASE_II_ARM_1
1	ENC-D-FDLHFDEQHTLH	1_SCREENING_AND_CO_ARM_1	2016	1	2016	8	1	0	1	0	2017	1						20 TO 24 YEARS	1	2	4		8	1	2	2017	21.57
1	ENC-D-FDLHFDEQHTLH	2_BASELINE_ARM_1																											2016	1	2014	1	1	1	1	3	1	3	1	1	3	1	2	2	3	0	0	0	0
1	ENC-D-FDLHFDEQHTLH	3_FOLLOW_UP_ARM_1
1	ENC-D-FDLHFDEQHTLH	4_PHASE_II_ARM_1
1	ENC-D-FDLHFDEQHTOM	1_SCREENING_AND_CO_ARM_1	2016	1	2016	20	1	0	1	0	2017	1						20 TO 24 YEARS	1	2	5		5	1	1	2016	23
1	ENC-D-FDLHFDEQHTOM	2_BASELINE_ARM_1																											2016	2	2013	1	1	1	1	3	1	3	1	1	3	1	2	1	3	0	0	0	0
1	ENC-D-FDLHFDEQHTOM	3_FOLLOW_UP_ARM_1
1	ENC-D-FDLHFDEQHTOM	4_PHASE_II_ARM_1
1	ENC-D-FDLHFDEQHTPY	1_SCREENING_AND_CO_ARM_1	2016	1	2016	12	1	0	1	0	2017	1						20 TO 24 YEARS	1	2	3		10	1	0	2017	25
1	ENC-D-FDLHFDEQHTQJ	1_SCREENING_AND_CO_ARM_1	2016	1	2016	6	1	0	1	0	2017	1						20 TO 24 YEARS	1	2	2		17	1	0	2017	18.43
1	ENC-D-FDLHFDEQHTSP	1_SCREENING_AND_CO_ARM_1	2016	1	2016	28	1	0	1	0	2017	2
1	ENC-D-FDLHFDEQHTVL	1_SCREENING_AND_CO_ARM_1	2016	1	2016	19	1	0	1	0	2017	1						30 TO 34 YEARS	1	2	3		8	1	4	2016	21.14
1	ENC-D-FDLHFDEQHTVL	2_BASELINE_ARM_1																											2016	1	2014	1	1	3	1	3	1	3	1	1	2	1	2	2	2	0	0	0	0
1	ENC-D-FDLHFDEQHTVL	3_FOLLOW_UP_ARM_1
1	ENC-D-FDLHFDEQHTVL	4_PHASE_II_ARM_1
1	ENC-D-FDLHFDEQLHEQ	1_SCREENING_AND_CO_ARM_1	2016	1	2016	25	1	0	1	0	2017	2
1	ENC-D-FDLHFDEQLHFD	1_SCREENING_AND_CO_ARM_1	2016	1	2016	27	1	0	1	0	2017	2
1	ENC-D-FDLHFDEQLHGV	1_SCREENING_AND_CO_ARM_1	2016	1	2016	16	1	0	1	0	2017	1						25 TO 29 YEARS	1	2	1		5	1	0	2016	22.14
1	ENC-D-FDLHFDEQLHGV	2_BASELINE_ARM_1																											2016	2															3	0	0	0	0
1	ENC-D-FDLHFDEQLHGV	3_FOLLOW_UP_ARM_1
1	ENC-D-FDLHFDEQLHGV	4_PHASE_II_ARM_1
1	ENC-D-FDLHFDEQLHHT	1_SCREENING_AND_CO_ARM_1	2016	1	2016	20	1	0	1	0	2017	1						30 TO 34 YEARS	1	2	1		10	1	1	2016	20.14
1	ENC-D-FDLHFDEQLHHT	2_BASELINE_ARM_1																											2016	1	2014	1	1	3	1	3	1	1	1	1	3	3	2	2	3	0	0	0	0
1	ENC-D-FDLHFDEQLHHT	3_FOLLOW_UP_ARM_1
1	ENC-D-FDLHFDEQLHHT	4_PHASE_II_ARM_1
1	ENC-D-FDLHFDEQLHLH	1_SCREENING_AND_CO_ARM_1	2016	1	2016	24	1	0	1	0	2017	1						25 TO 29 YEARS	1	2	1		10	1	3	2016	26
1	ENC-D-FDLHFDEQLHOM	1_SCREENING_AND_CO_ARM_1	2016	1	2016	20	1	0	1	0	2017	1						30 TO 34 YEARS	1	2
1	ENC-D-FDLHFDEQLHQJ	1_SCREENING_AND_CO_ARM_1	2016	1	2016	15	1	0	1	0	2017	1						25 TO 29 YEARS	1	2	3		15	1	5	2016	20.71
1	ENC-D-FDLHFDEQLHQJ	2_BASELINE_ARM_1																											2016	1	2015	1	1	1	1	2	2	3	1	1	3	1	2	2	2	0	0	0	0
1	ENC-D-FDLHFDEQLHQJ	3_FOLLOW_UP_ARM_1
1	ENC-D-FDLHFDEQLHQJ	4_PHASE_II_ARM_1
1	ENC-D-FDLHFDEQLHSP	1_SCREENING_AND_CO_ARM_1	2016	1	2016	33	1	0	1	0	2016	2
1	ENC-D-FDLHFDEQLHVL	1_SCREENING_AND_CO_ARM_1	2016	1	2016	27	1	0	1	0	2017	2
1	ENC-D-FDLHFDEQOMEQ	1_SCREENING_AND_CO_ARM_1	2016	1	2016	33	1	0	1	0	2016	2
1	ENC-D-FDLHFDEQOMFD	1_SCREENING_AND_CO_ARM_1	2017	1	2016	19	1	0	1	0	2017	1						20 TO 24 YEARS	1	2	1		8	1	1	2016	20.43
1	ENC-D-FDLHFDEQOMFD	2_BASELINE_ARM_1																											2016	1	2016	2											2	2	2	0	0	0	0
1	ENC-D-FDLHFDEQOMFD	3_FOLLOW_UP_ARM_1
1	ENC-D-FDLHFDEQOMFD	4_PHASE_II_ARM_1
1	ENC-D-FDLHFDEQOMGV	1_SCREENING_AND_CO_ARM_1	2016	1	2016	12	1	0	1	0	2017	1						20 TO 24 YEARS	1	1
1	ENC-D-FDLHFDEQOMHT	1_SCREENING_AND_CO_ARM_1	2016	1	2016	16	1	0	1	0	2017	1						20 TO 24 YEARS	1	2	3		8	1	1	2016	21.29
1	ENC-D-FDLHFDEQOMHT	2_BASELINE_ARM_1																											2016	1	2015	1	1	3	1	3	1	3	3	3	1	3	2	2	2	0	0	0	0
1	ENC-D-FDLHFDEQOMHT	3_FOLLOW_UP_ARM_1
1	ENC-D-FDLHFDEQOMHT	4_PHASE_II_ARM_1
1	ENC-D-FDLHFDEQOMLH	1_SCREENING_AND_CO_ARM_1	2016	1	2016	20	1	0	1	0	2017	1						25 TO 29 YEARS	1	2	1		8	1	6	2016	21.14
1	ENC-D-FDLHFDEQOMLH	2_BASELINE_ARM_1																											2016	1	2015	1	1	3	1	3	1	1	1	1	3	1	2	1	3	0	0	0	0
1	ENC-D-FDLHFDEQOMLH	3_FOLLOW_UP_ARM_1
1	ENC-D-FDLHFDEQOMLH	4_PHASE_II_ARM_1
1	ENC-D-FDLHFDEQOMOM	1_SCREENING_AND_CO_ARM_1	2016	1	2016	20	1	0	1	0	2017	1						20 TO 24 YEARS
1	ENC-D-FDLHFDEQOMPY	1_SCREENING_AND_CO_ARM_1	2016	1	2016	16	1	0	1	0	2017	1						25 TO 29 YEARS	1	2	2		10	1	2	2016	21.14
1	ENC-D-FDLHFDEQOMPY	2_BASELINE_ARM_1																											2016	1	2015	1	1	3	1	3	1	3	3	1	3	3	3	2	2	0	0	0	0
1	ENC-D-FDLHFDEQOMPY	3_FOLLOW_UP_ARM_1
1	ENC-D-FDLHFDEQOMPY	4_PHASE_II_ARM_1
1	ENC-D-FDLHFDEQOMQJ	1_SCREENING_AND_CO_ARM_1	2016	1	2016	24	1	0	1	0	2017	1						25 TO 29 YEARS	1	2	1		10	1	2	2016	25.14
1	ENC-D-FDLHFDEQOMSP	1_SCREENING_AND_CO_ARM_1	2016	1	2016	27	1	0	1	0	2017	2
1	ENC-D-FDLHFDEQOMVL	1_SCREENING_AND_CO_ARM_1	2016	1	2016	38	1	0	1	0	2016	2
1	ENC-D-FDLHFDEQPYEQ	1_SCREENING_AND_CO_ARM_1	2016	1	2016	13	1	0	1	0	2017	1						25 TO 29 YEARS	1	2	3		5	1	4	2017	23.43
1	ENC-D-FDLHFDEQPYEQ	2_BASELINE_ARM_1																											2016	1	2015	1	1	3	1	2	1	1	1	1	1	1	2	1	2	0	0	0	0
1	ENC-D-FDLHFDEQPYEQ	3_FOLLOW_UP_ARM_1
1	ENC-D-FDLHFDEQPYEQ	4_PHASE_II_ARM_1
1	ENC-D-FDLHFDEQPYFD	1_SCREENING_AND_CO_ARM_1	2016	1	2016	10	1	0	1	0	2017	1						15 TO 19 YEARS	1	2	2		10	1	1	2017	20.71
1	ENC-D-FDLHFDEQPYGV	1_SCREENING_AND_CO_ARM_1	2016	1	2016	29	1	0	1	0	2017	2
1	ENC-D-FDLHFDEQPYHT	1_SCREENING_AND_CO_ARM_1	2016	1	2016	30	1	0	1	0	2017	2
1	ENC-D-FDLHFDEQPYLH	1_SCREENING_AND_CO_ARM_1	2016	1	2016	16	1	0	1	0	2017	1						25 TO 29 YEARS	1	1
1	ENC-D-FDLHFDEQPYOM	1_SCREENING_AND_CO_ARM_1	2016	1	2016	20	1	0	1	0	2017	1						25 TO 29 YEARS	1	2	3		10	1	2	2016	20.14
1	ENC-D-FDLHFDEQPYOM	2_BASELINE_ARM_1																											2016	1	2013	1	3	3	1	1	1	1	1	1	3	1	2	1	1	0	0	0	0
1	ENC-D-FDLHFDEQPYOM	3_FOLLOW_UP_ARM_1
1	ENC-D-FDLHFDEQPYOM	4_PHASE_II_ARM_1
1	ENC-D-FDLHFDEQPYPY	1_SCREENING_AND_CO_ARM_1	2016	1	2016	21	1	0	1	0	2017	1						25 TO 29 YEARS	1	2	3		10	1	5	2016	21.14
1	ENC-D-FDLHFDEQPYPY	2_BASELINE_ARM_1																											2016	1	2014	1	1	1	1	3	1	1	1	1	3	1	2	1	2	0	0	1	0
1	ENC-D-FDLHFDEQPYPY	3_FOLLOW_UP_ARM_1
1	ENC-D-FDLHFDEQPYPY	4_PHASE_II_ARM_1
1	ENC-D-FDLHFDEQPYQJ	1_SCREENING_AND_CO_ARM_1	2017	1	2016	17	1	0	1	0	2017	1						20 TO 24 YEARS	1	2	3		5	1	3	2016	21.14
1	ENC-D-FDLHFDEQPYQJ	2_BASELINE_ARM_1																											2016	1	2016	1	1	3	1	2	2	3	1	1	3	1	2	1	1	0	0	0	0
1	ENC-D-FDLHFDEQPYQJ	3_FOLLOW_UP_ARM_1
1	ENC-D-FDLHFDEQPYQJ	4_PHASE_II_ARM_1
1	ENC-D-FDLHFDEQPYSP	1_SCREENING_AND_CO_ARM_1	2016	1	2016	8	1	0	1	0	2017	1						35 TO 39 YEARS	1	2	4		15	1	2	2017	18.14
1	ENC-D-FDLHFDEQPYVL	1_SCREENING_AND_CO_ARM_1	2016	1	2016	8	1	0	1	0	2017	1						20 TO 24 YEARS	1	2	1		8	1	2	2017	18.14
1	ENC-D-FDLHFDEQQJEQ	1_SCREENING_AND_CO_ARM_1	2016	1	2016	8	1	0	1	0	2017	1						15 TO 19 YEARS	1	2	3		10	1	0	2017	18.14
1	ENC-D-FDLHFDEQQJFD	1_SCREENING_AND_CO_ARM_1	2016	1	2016	23	1	0	1	0	2017	1						20 TO 24 YEARS	1	2	1		5	1	0	2016	23
1	ENC-D-FDLHFDEQQJFD	2_BASELINE_ARM_1																											2016	2															3	0	0	0	0
1	ENC-D-FDLHFDEQQJFD	3_FOLLOW_UP_ARM_1
1	ENC-D-FDLHFDEQQJFD	4_PHASE_II_ARM_1
1	ENC-D-FDLHFDEQQJGV	1_SCREENING_AND_CO_ARM_1	2016	1	2016	34	1	0	1	0	2017	2
1	ENC-D-FDLHFDEQQJHT	1_SCREENING_AND_CO_ARM_1	2016	1	2016	36	1	0	1	0	2017	2
1	ENC-D-FDLHFDEQQJLH	1_SCREENING_AND_CO_ARM_1	2016	1	2016	28	1	0	1	0	2016	2
1	ENC-D-FDLHFDEQQJOM	1_SCREENING_AND_CO_ARM_1	2016	1	2016	20	1	0	1	0	2017	1
1	ENC-D-FDLHFDEQQJPY	1_SCREENING_AND_CO_ARM_1	2016	1	2016	28	1	0	1	0	2017	2
1	ENC-D-FDLHFDEQQJQJ	1_SCREENING_AND_CO_ARM_1	2016	1	2016	24	1	0	1	0	2017	1						20 TO 24 YEARS	1	2	1		8	1	2	2016	27.14
1	ENC-D-FDLHFDEQQJSP	1_SCREENING_AND_CO_ARM_1	2016	1	2016	20	1	0	1	0	2017	1						30 TO 34 YEARS	1	2	2		8	1	2	2016	23.14
1	ENC-D-FDLHFDEQQJSP	2_BASELINE_ARM_1																											2016	2	2012	1	1	1	1	2	1	1	1	1	1	1	2	2	2	0	0	0	0
1	ENC-D-FDLHFDEQQJSP	3_FOLLOW_UP_ARM_1
1	ENC-D-FDLHFDEQQJSP	4_PHASE_II_ARM_1
1	ENC-D-FDLHFDEQQJVL	1_SCREENING_AND_CO_ARM_1	2016	1	2016	20.71	1	0	0	1	2017	1						25 TO 29 YEARS	1	2	1		5	1	3	2016	23.85
1	ENC-D-FDLHFDEQQJVL	2_BASELINE_ARM_1																											2016	1	2013	1	1	1	1	3	1	1	1	1	3	1	2	2	2	0	0	0	0
1	ENC-D-FDLHFDEQQJVL	3_FOLLOW_UP_ARM_1
1	ENC-D-FDLHFDEQQJVL	4_PHASE_II_ARM_1
1	ENC-D-FDLHFDEQSPEQ	1_SCREENING_AND_CO_ARM_1	2016	1	2016	26	1	0	1	0	2017	2
1	ENC-D-FDLHFDEQSPFD	1_SCREENING_AND_CO_ARM_1	2016	1	2016	17	1	0	1	0	2017	1						25 TO 29 YEARS	1	2	3		5	1	4	2017	25.57
1	ENC-D-FDLHFDEQSPFD	2_BASELINE_ARM_1																																												0	0	0	0
1	ENC-D-FDLHFDEQSPGV	1_SCREENING_AND_CO_ARM_1	2016	1	2016	18	1	0	1	0	2017	1						30 TO 34 YEARS	1	2	3		5	1	9	2016	20.57
1	ENC-D-FDLHFDEQSPLH	1_SCREENING_AND_CO_ARM_1	2016	1	2016	20	1	0	1	0	2017	1						20 TO 24 YEARS	1	2	1		5	1	0	2016	22.14
1	ENC-D-FDLHFDEQSPLH	2_BASELINE_ARM_1																											2016	2															1	0	0	0	0
1	ENC-D-FDLHFDEQSPLH	3_FOLLOW_UP_ARM_1
1	ENC-D-FDLHFDEQSPLH	4_PHASE_II_ARM_1
1	ENC-D-FDLHFDEQSPOM	1_SCREENING_AND_CO_ARM_1	2016	1	2016	24	1	0	1	0	2017	1						25 TO 29 YEARS	1	2	1		5	1	4	2016	26.14
1	ENC-D-FDLHFDEQSPPY	1_SCREENING_AND_CO_ARM_1	2016	1	2016	16	1	0	1	0	2017	1						15 TO 19 YEARS	1	2	4		15	1	1	2017	23.14
1	ENC-D-FDLHFDEQSPPY	2_BASELINE_ARM_1																											2016	1	2014	1	1	1	1	1	2	1	1	1	3	1	2	1	1	0	0	0	0
1	ENC-D-FDLHFDEQSPPY	3_FOLLOW_UP_ARM_1
1	ENC-D-FDLHFDEQSPPY	4_PHASE_II_ARM_1
1	ENC-D-FDLHFDEQSPQJ	1_SCREENING_AND_CO_ARM_1	2016	1	2016	17	1	0	1	0	2017	1						30 TO 34 YEARS	1	2	3		12	1	5	2017	24.43
1	ENC-D-FDLHFDEQSPQJ	2_BASELINE_ARM_1																																												0	0	0	0
1	ENC-D-FDLHFDEQSPSP	1_SCREENING_AND_CO_ARM_1	2016	1	2016	20	1	0	1	0	2017	1						25 TO 29 YEARS	1	2	4		8	1	1	2016	21.14
1	ENC-D-FDLHFDEQSPSP	2_BASELINE_ARM_1																											2016	1	2014	1	1	1	1	1	1	1	1	1	2	1	2	2	3	0	0	0	0
1	ENC-D-FDLHFDEQSPSP	3_FOLLOW_UP_ARM_1
1	ENC-D-FDLHFDEQSPSP	4_PHASE_II_ARM_1
1	ENC-D-FDLHFDEQSPVL	1_SCREENING_AND_CO_ARM_1	2016	1	2016	18	1	0	1	0	2017	1						20 TO 24 YEARS	1	2	1		6	1	1	2017	24.71
1	ENC-D-FDLHFDEQSPVL	2_BASELINE_ARM_1																																												0	0	0	0
1	ENC-D-FDLHFDEQVLEQ	1_SCREENING_AND_CO_ARM_1	2017	1	2016	10	1	0	1	0	2017	1						25 TO 29 YEARS	1	2	1		10	1	4	2017	17.14
1	ENC-D-FDLHFDEQVLFD	1_SCREENING_AND_CO_ARM_1	2016	1	2016	20	1	0	1	0	2017	1						30 TO 34 YEARS	1	2	1		5	1	4	2016	21.14
1	ENC-D-FDLHFDEQVLGV	1_SCREENING_AND_CO_ARM_1	2016	1	2016	21	1	0	1	0	2017	1						25 TO 29 YEARS	1	2
1	ENC-D-FDLHFDEQVLHT	1_SCREENING_AND_CO_ARM_1	2016	1	2016	24	1	0	1	0	2017	1						25 TO 29 YEARS	1	2	1		7	1	5	2016	24.14
1	ENC-D-FDLHFDEQVLLH	1_SCREENING_AND_CO_ARM_1	2016	1	2016	13	1	0	1	0	2017	1						20 TO 24 YEARS	1	2	4		15	1	2	2017	19.14
1	ENC-D-FDLHFDEQVLOM	1_SCREENING_AND_CO_ARM_1	2016	1	2016	18	1	0	1	0	2017	1						30 TO 34 YEARS	1	2	1		8	1	7	2017	24.14
1	ENC-D-FDLHFDEQVLPY	1_SCREENING_AND_CO_ARM_1	2016	1	2016	32	1	0	1	0	2016	2
1	ENC-D-FDLHFDEQVLQJ	1_SCREENING_AND_CO_ARM_1	2016	1	2016	26	1	0	1	0	2016	2
1	ENC-D-FDLHFDEQVLSP	1_SCREENING_AND_CO_ARM_1	2016	1	2016	28	1	0	1	0	2016	2
1	ENC-D-FDLHFDEQVLVL	1_SCREENING_AND_CO_ARM_1	2016	1	2016	20	1	0	1	0	2017	1						20 TO 24 YEARS	1	2	4		8	1	2	2016	20.14
1	ENC-D-FDLHFDFDEQEQ	1_SCREENING_AND_CO_ARM_1	2016	1	2016	20	1	0	1	0	2017	1						30 TO 34 YEARS	1	2	3		5	1	5	2016	20
1	ENC-D-FDLHFDFDEQFD	1_SCREENING_AND_CO_ARM_1	2016	1	2016	20	1	0	1	0	2017	1						25 TO 29 YEARS	1	2	3		5	1	2	2017	26
1	ENC-D-FDLHFDFDEQGV	1_SCREENING_AND_CO_ARM_1	2017	1	2016	25	1	0	1	0	2017	2
1	ENC-D-FDLHFDFDEQHT	1_SCREENING_AND_CO_ARM_1	2017	1	2016	39	1	0	1	0	2017	2
1	ENC-D-FDLHFDFDEQLH	1_SCREENING_AND_CO_ARM_1	2017	1	2016	30	1	0	1	0	2017	2
1	ENC-D-FDLHFDFDEQOM	1_SCREENING_AND_CO_ARM_1	2017	1	2016	16	1	0	1	0	2017	1						25 TO 29 YEARS	1	2
1	ENC-D-FDLHFDFDEQPY	1_SCREENING_AND_CO_ARM_1	2017	1	2016	24	1	0	1	0	2017	1						25 TO 29 YEARS	1	2	2		20	1	2	2017	29.43
1	ENC-D-FDLHFDFDEQQJ	1_SCREENING_AND_CO_ARM_1	2017	1	2016	30	1	0	1	0	2017	2
1	ENC-D-FDLHFDFDEQSP	1_SCREENING_AND_CO_ARM_1	2017	1	2016	32	1	0	1	0	2017	2
1	ENC-D-FDLHFDFDEQVL	1_SCREENING_AND_CO_ARM_1	2017	1	2016	24	1	0	1	0	2017	1						25 TO 29 YEARS	1	2
1	ENC-D-FDLHFDFDFDEQ	1_SCREENING_AND_CO_ARM_1	2017	1	2016	17	1	0	1	0	2017	1						25 TO 29 YEARS	1	2	3		13	1	2	2017	21.71
1	ENC-D-FDLHFDFDFDEQ	2_BASELINE_ARM_1																											2016	1	2014	2											1	1	3	0	0	0	0
1	ENC-D-FDLHFDFDFDEQ	3_FOLLOW_UP_ARM_1
1	ENC-D-FDLHFDFDFDEQ	4_PHASE_II_ARM_1
1	ENC-D-FDLHFDFDFDFD	1_SCREENING_AND_CO_ARM_1	2017	1	2016	16	1	0	1	0	2017	1						25 TO 29 YEARS	1	2	5		7	1	2	2017	20.71
1	ENC-D-FDLHFDFDFDFD	2_BASELINE_ARM_1																											2016	1	2013	1	1	2	1	2	1	1	1	1	2	1	2	1	2	0	0	0	0
1	ENC-D-FDLHFDFDFDFD	3_FOLLOW_UP_ARM_1
1	ENC-D-FDLHFDFDFDFD	4_PHASE_II_ARM_1
1	ENC-D-FDLHFDFDFDGV	1_SCREENING_AND_CO_ARM_1	2017	1	2016	16	1	0	1	0	2017	1						20 TO 24 YEARS	1	2
1	ENC-D-FDLHFDFDFDHT	1_SCREENING_AND_CO_ARM_1	2017	1	2016	17	1	0	1	0	2017	1						20 TO 24 YEARS	1	2	3		10	1	3	2017	21.57
1	ENC-D-FDLHFDFDFDHT	2_BASELINE_ARM_1																											2017	1	2015	1	1	3	1	1	2	1	1	1	2	3	2	1	3	0	0	0	0
1	ENC-D-FDLHFDFDFDHT	3_FOLLOW_UP_ARM_1
1	ENC-D-FDLHFDFDFDHT	4_PHASE_II_ARM_1
1	ENC-D-FDLHFDFDFDLH	1_SCREENING_AND_CO_ARM_1	2017	1	2017	17	1	0	1	0	2017	1						20 TO 24 YEARS	1	2	2		40	1	0	2017	21.57
1	ENC-D-FDLHFDFDFDOM	1_SCREENING_AND_CO_ARM_1	2017	1	2017	33	1	0	1	0	2017	2
1	ENC-D-FDLHFDFDFDPY	1_SCREENING_AND_CO_ARM_1	2017	1	2017	19	1	0	1	0	2017	1						20 TO 24 YEARS	1	2	1		6	1	0	2017	22.71
1	ENC-D-FDLHFDFDFDPY	2_BASELINE_ARM_1																											2017	2															2	1	0	0	0
1	ENC-D-FDLHFDFDFDPY	3_FOLLOW_UP_ARM_1
1	ENC-D-FDLHFDFDFDPY	4_PHASE_II_ARM_1
1	ENC-D-FDLHFDFDFDQJ	1_SCREENING_AND_CO_ARM_1	2017	1	2017	24	1	0	1	0	2017	1						20 TO 24 YEARS	1	2	1		10	1	2	2017	28.14
1	ENC-D-FDLHFDFDFDSP	1_SCREENING_AND_CO_ARM_1	2017	1	2017	27	1	0	1	1	2017	2
1	ENC-D-FDLHFDFDFDVL	1_SCREENING_AND_CO_ARM_1	2017	1	2017	6	1	0	1	0	2017	1						30 TO 34 YEARS	1	2	1		8	1	7	2017	10
1	ENC-D-FDLHFDFDGVEQ	1_SCREENING_AND_CO_ARM_1	2017	1	2017	19	1	0	1	0	2017	1						30 TO 34 YEARS	1	2	3		8	1	4	2017	22.29
1	ENC-D-FDLHFDFDGVEQ	2_BASELINE_ARM_1																											2017	1	2012	1	1	1	1	2	2	1	1	1	1	1	2	2	1	0	0	0	0
1	ENC-D-FDLHFDFDGVEQ	3_FOLLOW_UP_ARM_1
1	ENC-D-FDLHFDFDGVEQ	4_PHASE_II_ARM_1
1	ENC-D-FDLHFDFDGVFD	1_SCREENING_AND_CO_ARM_1	2017	1	2017	7	1	0	1	0	2017	1						15 TO 19 YEARS	1	2	2		35	1	4	2017	10.71
1	ENC-D-FDLHFDFDGVGV	1_SCREENING_AND_CO_ARM_1	2017	1	2017	31	1	0	1	0	2017	2
1	ENC-D-FDLHFDFDGVHT	1_SCREENING_AND_CO_ARM_1	2017	1	2017	36	1	0	1	0	2017	2
1	ENC-D-FDLHFDFDGVLH	1_SCREENING_AND_CO_ARM_1	2017	1	2017	38	1	0	1	0	2017	2
1	ENC-D-FDLHFDFDGVOM	1_SCREENING_AND_CO_ARM_1	2017	1	2017	32	1	0	1	0	2017	2
1	ENC-D-FDLHFDFDGVPY	1_SCREENING_AND_CO_ARM_1	2017	1	2017	18	1	0	1	0	2017	1						15 TO 19 YEARS	1	2	4		5	1	0	2017	20.71
1	ENC-D-FDLHFDFDGVPY	2_BASELINE_ARM_1																											2017	2															2	0	0	0	0
1	ENC-D-FDLHFDFDGVPY	3_FOLLOW_UP_ARM_1
1	ENC-D-FDLHFDFDGVPY	4_PHASE_II_ARM_1
1	ENC-D-FDLHFDFDGVQJ	1_SCREENING_AND_CO_ARM_1	2017	1	2017	8	1	0	1	0	2017	1						30 TO 34 YEARS	1	2	1		8	1	5	2017	11.14
1	ENC-D-FDLHFDFDGVSP	1_SCREENING_AND_CO_ARM_1	2017	1	2017	24	1	0	1	0	2017	1						30 TO 34 YEARS	1	2	1		8	1	4	2017	27.14
1	ENC-D-FDLHFDFDGVVL	1_SCREENING_AND_CO_ARM_1	2017	1	2017	16	1	0	1	0	2017	1						30 TO 34 YEARS	1	2	1		10	1	3	2017	19
1	ENC-D-FDLHFDFDHTEQ	1_SCREENING_AND_CO_ARM_1	2017	1	2017	18	1	0	1	0	2017	1
1	ENC-D-FDLHFDFDHTFD	1_SCREENING_AND_CO_ARM_1	2017	1	2017	22	1	0	1	0	2017	1						25 TO 29 YEARS	1	2	3		6	1	5	2017	22.71
1	ENC-D-FDLHFDFDHTFD	2_BASELINE_ARM_1																											2017	1	2015	1	1	3	1	3	1	1	1	1	1	1	2	2	3	0	0	0	0
1	ENC-D-FDLHFDFDHTFD	3_FOLLOW_UP_ARM_1
1	ENC-D-FDLHFDFDHTFD	4_PHASE_II_ARM_1
1	ENC-D-FDLHFDFDHTGV	1_SCREENING_AND_CO_ARM_1	2017	1	2017	30	1	0	1	0	2017	2
1	ENC-D-FDLHFDFDHTHT	1_SCREENING_AND_CO_ARM_1	2017	1	2017	28	1	0	1	0	2017	2
1	ENC-D-FDLHFDFDHTLH	1_SCREENING_AND_CO_ARM_1	2017	1	2017	12	1	0	1	0	2017	1						20 TO 24 YEARS	1	2	2		15	1	2	2017	14
1	ENC-D-FDLHFDFDHTOM	1_SCREENING_AND_CO_ARM_1	2017	1	2017	8	1	0	1	0	2017	1						20 TO 24 YEARS	2	1
1	ENC-D-FDLHFDFDHTPY	1_SCREENING_AND_CO_ARM_1	2017	1	2017	22	1	0	1	0	2017	1						20 TO 24 YEARS	1	2	2		6	1	2	2017	22.71
1	ENC-D-FDLHFDFDHTPY	2_BASELINE_ARM_1																											2017	1	2015	1	1	1	1	2	2	1	1	1	1	1	2	2	2	0	0	0	0
1	ENC-D-FDLHFDFDHTPY	3_FOLLOW_UP_ARM_1
1	ENC-D-FDLHFDFDHTPY	4_PHASE_II_ARM_1
1	ENC-D-FDLHFDFDHTQJ	1_SCREENING_AND_CO_ARM_1	2017	1	2017	22	1	0	1	0	2017	1						20 TO 24 YEARS	1	2	1		5	1	0	2017	22.71
1	ENC-D-FDLHFDFDHTQJ	2_BASELINE_ARM_1																											2017	1															2	0	0	0	0
1	ENC-D-FDLHFDFDHTQJ	3_FOLLOW_UP_ARM_1
1	ENC-D-FDLHFDFDHTQJ	4_PHASE_II_ARM_1
1	ENC-D-FDLHFDFDHTSP	1_SCREENING_AND_CO_ARM_1	2017	1	2017	22	1	0	1	0	2017	1						25 TO 29 YEARS	1	2	1		6	1	0	2017	22.71
1	ENC-D-FDLHFDFDHTSP	2_BASELINE_ARM_1																											2017	2															3	0	0	0	0
1	ENC-D-FDLHFDFDHTSP	3_FOLLOW_UP_ARM_1
1	ENC-D-FDLHFDFDHTSP	4_PHASE_II_ARM_1
1	ENC-D-FDLHHTSPEQEQFD	1_SCREENING_AND_CO_ARM_1	2016	2	2016	18.14	0	0	1	0	2017	1						20 TO 24 YEARS	1	2	3		15	1	2
1	ENC-D-FDLHHTSPEQEQFD	2_BASELINE_ARM_1																											2016	1	2012	1	1	1	1	2	2	1	1	1	1	1	2	2	2	1	0	1	0
1	ENC-D-FDLHHTSPEQEQFD	3_FOLLOW_UP_ARM_1
1	ENC-D-FDLHHTSPEQEQFD	4_PHASE_II_ARM_1
1	ENC-D-FDLHHTSPEQEQGV	1_SCREENING_AND_CO_ARM_1	2016	2	2016	10.14	0	0	1	0	2017	1						30 TO 34 YEARS	1	2	2		5	1	3
1	ENC-D-FDLHHTSPEQEQGV	2_BASELINE_ARM_1																											2016	1	2013	1	1	1	1	2	1	1	1	1	1	1	2	1	2	0	0	0	0
1	ENC-D-FDLHHTSPEQEQGV	3_FOLLOW_UP_ARM_1
1	ENC-D-FDLHHTSPEQEQGV	4_PHASE_II_ARM_1
1	ENC-D-FDLHHTSPEQEQHT	1_SCREENING_AND_CO_ARM_1	2016	2	2016	30	0	0	1	0	2016	2
1	ENC-D-FDLHHTSPEQEQLH	1_SCREENING_AND_CO_ARM_1	2016	2	2016	28	0	0	1	0	2016	2
1	ENC-D-FDLHHTSPEQEQOM	1_SCREENING_AND_CO_ARM_1	2016	2	2016	20.14	0	0	1	0	2017	1						20 TO 24 YEARS	1	2
1	ENC-D-FDLHHTSPEQEQPY	1_SCREENING_AND_CO_ARM_1	2016	2	2016	4	0	0	1	0	2017	1						25 TO 29 YEARS	1	2
1	ENC-D-FDLHHTSPEQEQQJ	1_SCREENING_AND_CO_ARM_1	2016	2	2016	32.29	0	0	1	0	2016	2
1	ENC-D-FDLHHTSPEQEQSP	1_SCREENING_AND_CO_ARM_1	2016	2	2016	16	0	0	1	0	2017	1
1	ENC-D-FDLHHTSPEQEQVL	1_SCREENING_AND_CO_ARM_1	2016	2	2016	28.43	0	0	1	0	2016	2
1	ENC-D-FDLHHTSPEQFDEQ	1_SCREENING_AND_CO_ARM_1	2016	2	2016	28.29	0	0	1	0	2016	2
1	ENC-D-FDLHHTSPEQFDFD	1_SCREENING_AND_CO_ARM_1	2016	2	2016	20.14	0	0	1	0	2017	1						20 TO 24 YEARS	1	2	4		15	1	1
1	ENC-D-FDLHHTSPEQFDFD	2_BASELINE_ARM_1																											2016	1	2016	1	1	1	1	2	2	1	1	1	1	1	2	2	2	0	0	0	0
1	ENC-D-FDLHHTSPEQFDFD	3_FOLLOW_UP_ARM_1
1	ENC-D-FDLHHTSPEQFDFD	4_PHASE_II_ARM_1
1	ENC-D-FDLHHTSPEQFDGV	1_SCREENING_AND_CO_ARM_1	2016	2	2016	18.14	0	0	1	0	2017	1						30 TO 34 YEARS	1	2	2		20	1	5
1	ENC-D-FDLHHTSPEQFDGV	2_BASELINE_ARM_1																											2016	1	2015	1	1	1	1	2	2	1	1	1	1	1	2	1	1	1	0	1	0
1	ENC-D-FDLHHTSPEQFDGV	3_FOLLOW_UP_ARM_1
1	ENC-D-FDLHHTSPEQFDGV	4_PHASE_II_ARM_1
1	ENC-D-FDLHHTSPEQFDHT	1_SCREENING_AND_CO_ARM_1	2016	2	2016	20.14	0	0	1	0	2017	1						25 TO 29 YEARS	1	2	3		20	1	2
1	ENC-D-FDLHHTSPEQFDHT	2_BASELINE_ARM_1																											2016	1	2012	1	1	1	1	2	2	1	1	1	1	1	2	1	1	1	0	0	0
1	ENC-D-FDLHHTSPEQFDHT	3_FOLLOW_UP_ARM_1
1	ENC-D-FDLHHTSPEQFDHT	4_PHASE_II_ARM_1
1	ENC-D-FDLHHTSPEQFDLH	1_SCREENING_AND_CO_ARM_1	2016	2	2016	32.14	0	0	1	0	2016	2
1	ENC-D-FDLHHTSPEQFDOM	1_SCREENING_AND_CO_ARM_1	2016	2	2016	16.14	0	0	1	0	2017	1						30 TO 34 YEARS	1	2	2		10	1	7
1	ENC-D-FDLHHTSPEQFDOM	2_BASELINE_ARM_1																											2016	1	2012	1	1	1	1	2	2	1	1	1	1	1	1	1	2	1	0	1	0
1	ENC-D-FDLHHTSPEQFDOM	3_FOLLOW_UP_ARM_1
1	ENC-D-FDLHHTSPEQFDOM	4_PHASE_II_ARM_1
1	ENC-D-FDLHHTSPEQFDPY	1_SCREENING_AND_CO_ARM_1	2016	2	2016	20.29	0	0	1	0	2017	1						20 TO 24 YEARS	1	2	2		5	1	1
1	ENC-D-FDLHHTSPEQFDPY	2_BASELINE_ARM_1																											2016	1	2014	1	1	1	1	2	1	1	1	1	1	1	2	2	2	0	0	1	0
1	ENC-D-FDLHHTSPEQFDPY	3_FOLLOW_UP_ARM_1
1	ENC-D-FDLHHTSPEQFDPY	4_PHASE_II_ARM_1
1	ENC-D-FDLHHTSPEQFDQJ	1_SCREENING_AND_CO_ARM_1	2016	2	2016	18	0	0	1	0	2017	1						40 TO 44 YEARS	1	2	4		5	1	5
1	ENC-D-FDLHHTSPEQFDQJ	2_BASELINE_ARM_1																											2016	1	2015	1	1	1	1	2	2	1	1	1	1	1	2	2	2	0	0	1	0
1	ENC-D-FDLHHTSPEQFDQJ	3_FOLLOW_UP_ARM_1
1	ENC-D-FDLHHTSPEQFDQJ	4_PHASE_II_ARM_1
1	ENC-D-FDLHHTSPEQFDSP	1_SCREENING_AND_CO_ARM_1	2016	2	2016	14	0	0	1	0	2017	1						40 TO 44 YEARS	1	2	2		5	1	7
1	ENC-D-FDLHHTSPEQFDSP	2_BASELINE_ARM_1																											2016	1	2014	1	1	1	1	2	2	1	1	1	1	1	2	2	2	1	0	1	0
1	ENC-D-FDLHHTSPEQFDSP	3_FOLLOW_UP_ARM_1
1	ENC-D-FDLHHTSPEQFDSP	4_PHASE_II_ARM_1
1	ENC-D-FDLHHTSPEQFDVL	1_SCREENING_AND_CO_ARM_1	2016	2	2016	16	0	0	1	0	2017	1						20 TO 24 YEARS	1	2	1		6	1	0
1	ENC-D-FDLHHTSPEQFDVL	2_BASELINE_ARM_1																											2016	2															2	0	0	1	0
1	ENC-D-FDLHHTSPEQFDVL	3_FOLLOW_UP_ARM_1
1	ENC-D-FDLHHTSPEQFDVL	4_PHASE_II_ARM_1
1	ENC-D-FDLHHTSPEQGVEQ	1_SCREENING_AND_CO_ARM_1	2016	2	2016	36	0	0	1	0	2016	2
1	ENC-D-FDLHHTSPEQGVFD	1_SCREENING_AND_CO_ARM_1	2016	2	2016	28	0	0	1	0	2016	2
1	ENC-D-FDLHHTSPEQGVGV	1_SCREENING_AND_CO_ARM_1	2016	2	2016	8	0	0	1	0	2017	1						25 TO 29 YEARS	1	2	4		15	1	1
1	ENC-D-FDLHHTSPEQGVGV	2_BASELINE_ARM_1																											2016	1	2016	1	1	1	1	2	2	1	1	1	1	1	1	2	2	1	0	1	0
1	ENC-D-FDLHHTSPEQGVGV	3_FOLLOW_UP_ARM_1
1	ENC-D-FDLHHTSPEQGVGV	4_PHASE_II_ARM_1
1	ENC-D-FDLHHTSPEQGVHT	1_SCREENING_AND_CO_ARM_1	2016	2	2016	24	0	0	1	0	2017	1						35 TO 39 YEARS	1	2	3		15	1	6
1	ENC-D-FDLHHTSPEQGVHT	2_BASELINE_ARM_1																											2016	1	2011	1	1	1	1	2	2	1	1	1	1	3	2	1	2	0	0	0	0
1	ENC-D-FDLHHTSPEQGVHT	3_FOLLOW_UP_ARM_1
1	ENC-D-FDLHHTSPEQGVHT	4_PHASE_II_ARM_1
1	ENC-D-FDLHHTSPEQGVLH	1_SCREENING_AND_CO_ARM_1	2016	2	2016	20	0	0	1	0	2017	1						30 TO 34 YEARS	1	2	3		7	1	2
1	ENC-D-FDLHHTSPEQGVLH	2_BASELINE_ARM_1																											2016	1	2010	1	1	1	1	2	2	1	1	1	1	1	2	2	2	1	0	1	0
1	ENC-D-FDLHHTSPEQGVLH	3_FOLLOW_UP_ARM_1
1	ENC-D-FDLHHTSPEQGVLH	4_PHASE_II_ARM_1
1	ENC-D-FDLHHTSPEQGVOM	1_SCREENING_AND_CO_ARM_1	2016	2	2016	20	0	0	1	0	2017	1						40 TO 44 YEARS	1	2	3		5	1	5
1	ENC-D-FDLHHTSPEQGVOM	2_BASELINE_ARM_1																											2016	1	2013	1	1	1	1	2	2	1	1	1	1	1	2	2	2	0	0	1	0
1	ENC-D-FDLHHTSPEQGVOM	3_FOLLOW_UP_ARM_1
1	ENC-D-FDLHHTSPEQGVOM	4_PHASE_II_ARM_1
1	ENC-D-FDLHHTSPEQGVPY	1_SCREENING_AND_CO_ARM_1	2016	2	2016	14	0	0	1	0	2017	1						20 TO 24 YEARS	1	2	4		5	1	0
1	ENC-D-FDLHHTSPEQGVPY	2_BASELINE_ARM_1																											2016	2															2	0	0	1	0
1	ENC-D-FDLHHTSPEQGVPY	3_FOLLOW_UP_ARM_1
1	ENC-D-FDLHHTSPEQGVPY	4_PHASE_II_ARM_1
1	ENC-D-FDLHHTSPEQGVQJ	1_SCREENING_AND_CO_ARM_1	2016	2	2016	32	0	0	1	0	2016	2
1	ENC-D-FDLHHTSPEQGVSP	1_SCREENING_AND_CO_ARM_1	2016	2	2016	16	0	0	1	0	2017	1						30 TO 34 YEARS	1	2	3		10	1	3
1	ENC-D-FDLHHTSPEQGVSP	2_BASELINE_ARM_1																											2016	1	2014	1	1	1	1	2	1	1	1	1	1	1	2	1	2	0	0	1	0
1	ENC-D-FDLHHTSPEQGVSP	3_FOLLOW_UP_ARM_1
1	ENC-D-FDLHHTSPEQGVSP	4_PHASE_II_ARM_1
1	ENC-D-FDLHHTSPEQGVVL	1_SCREENING_AND_CO_ARM_1	2016	2	2016	24	0	0	1	0	2016	1						40 TO 44 YEARS	1	2	3		6	1	5
1	ENC-D-FDLHHTSPEQGVVL	2_BASELINE_ARM_1																											2016	1	2013	1	1	1	1	2	2	1	1	1	1	1	2	1	2	0	0	1	0
1	ENC-D-FDLHHTSPEQGVVL	3_FOLLOW_UP_ARM_1
1	ENC-D-FDLHHTSPEQGVVL	4_PHASE_II_ARM_1
1	ENC-D-FDLHHTSPEQHTEQ	1_SCREENING_AND_CO_ARM_1	2016	2	2016	32	0	0	1	0	2016	2
1	ENC-D-FDLHHTSPEQHTFD	1_SCREENING_AND_CO_ARM_1	2016	2	2016	16	0	0	1	0	2017	1						30 TO 34 YEARS	1	2	3		10	1	3
1	ENC-D-FDLHHTSPEQHTFD	2_BASELINE_ARM_1																											2016	1	2013	1	1	1	1	2	2	1	1	1	1	1	2	1	2	0	0	0	0
1	ENC-D-FDLHHTSPEQHTFD	3_FOLLOW_UP_ARM_1
1	ENC-D-FDLHHTSPEQHTFD	4_PHASE_II_ARM_1
1	ENC-D-FDLHHTSPEQHTGV	1_SCREENING_AND_CO_ARM_1	2016	2	2016	32	0	0	1	0	2016	2
1	ENC-D-FDLHHTSPEQHTHT	1_SCREENING_AND_CO_ARM_1	2016	2	2016	8	0	0	1	0	2017	1						30 TO 34 YEARS	1	2	3		10	1	4
1	ENC-D-FDLHHTSPEQHTHT	2_BASELINE_ARM_1																											2016	1	2014	1	1	1	1	2	1	1	1	1	1	1	2	1	2	0	0	1	0
1	ENC-D-FDLHHTSPEQHTHT	3_FOLLOW_UP_ARM_1
1	ENC-D-FDLHHTSPEQHTHT	4_PHASE_II_ARM_1
1	ENC-D-FDLHHTSPEQHTLH	1_SCREENING_AND_CO_ARM_1	2016	2	2016	8	0	0	1	0	2017	1						35 TO 39 YEARS	1	2	2		20	1	6
1	ENC-D-FDLHHTSPEQHTLH	2_BASELINE_ARM_1																											2016	1	2013	1	1	1	1	2	2	1	1	1	1	1	2	2	2	0	0	1	0
1	ENC-D-FDLHHTSPEQHTLH	3_FOLLOW_UP_ARM_1
1	ENC-D-FDLHHTSPEQHTLH	4_PHASE_II_ARM_1
1	ENC-D-FDLHHTSPEQHTOM	1_SCREENING_AND_CO_ARM_1	2016	2	2016	16	0	0	1	0	2017	1						20 TO 24 YEARS	1	2	1		15	1	1
1	ENC-D-FDLHHTSPEQHTOM	2_BASELINE_ARM_1																											2016	1	2011	1	1	1	1	2	2	1	1	1	1	1	2	2	2	0	0	1	0
1	ENC-D-FDLHHTSPEQHTOM	3_FOLLOW_UP_ARM_1
1	ENC-D-FDLHHTSPEQHTOM	4_PHASE_II_ARM_1
1	ENC-D-FDLHHTSPEQHTPY	1_SCREENING_AND_CO_ARM_1	2016	2	2016	4	0	0	1	0	2017	1						20 TO 24 YEARS	1	2	1		10	1	0
1	ENC-D-FDLHHTSPEQHTPY	2_BASELINE_ARM_1																											2016	2															2	0	0	1	0
1	ENC-D-FDLHHTSPEQHTPY	3_FOLLOW_UP_ARM_1
1	ENC-D-FDLHHTSPEQHTPY	4_PHASE_II_ARM_1
1	ENC-D-FDLHHTSPEQHTQJ	1_SCREENING_AND_CO_ARM_1	2016	2	2016	8	0	0	1	0	2017	1						30 TO 34 YEARS	1	2	1		18	1	4
1	ENC-D-FDLHHTSPEQHTQJ	2_BASELINE_ARM_1																											2016	2	2013	1	1	1	1	2	2	1	1	1	1	1	2	2	1	0	0	1	0
1	ENC-D-FDLHHTSPEQHTQJ	3_FOLLOW_UP_ARM_1
1	ENC-D-FDLHHTSPEQHTQJ	4_PHASE_II_ARM_1
1	ENC-D-FDLHHTSPEQHTSP	1_SCREENING_AND_CO_ARM_1	2016	2	2016	8	0	0	1	0	2017	1						15 TO 19 YEARS	1	2	1		20	1	0
1	ENC-D-FDLHHTSPEQHTSP	2_BASELINE_ARM_1																											2016	2															2	0	0	0	0
1	ENC-D-FDLHHTSPEQHTSP	3_FOLLOW_UP_ARM_1
1	ENC-D-FDLHHTSPEQHTSP	4_PHASE_II_ARM_1
1	ENC-D-FDLHHTSPEQHTVL	1_SCREENING_AND_CO_ARM_1	2016	2	2016	4	0	0	1	0	2017	1						15 TO 19 YEARS	1	2	4		15	1	0
1	ENC-D-FDLHHTSPEQHTVL	2_BASELINE_ARM_1																											2016	2															2	0	0	0	0
1	ENC-D-FDLHHTSPEQHTVL	3_FOLLOW_UP_ARM_1
1	ENC-D-FDLHHTSPEQHTVL	4_PHASE_II_ARM_1
1	ENC-D-FDLHHTSPEQLHEQ	1_SCREENING_AND_CO_ARM_1	2016	2	2016	20	0	0	1	0	2017	1						20 TO 24 YEARS	1	2	4		10	1	0
1	ENC-D-FDLHHTSPEQLHEQ	2_BASELINE_ARM_1																											2016	2															2	0	0	1	0
1	ENC-D-FDLHHTSPEQLHEQ	3_FOLLOW_UP_ARM_1
1	ENC-D-FDLHHTSPEQLHEQ	4_PHASE_II_ARM_1
1	ENC-D-FDLHHTSPEQLHFD	1_SCREENING_AND_CO_ARM_1	2016	2	2016	18	0	0	1	0	2017	1						25 TO 29 YEARS	1	2	4		20	1	4
1	ENC-D-FDLHHTSPEQLHFD	2_BASELINE_ARM_1																											2016	1	2013	1	1	1	1	2	2	1	1	1	1	1	2	1	1	0	0	0	0
1	ENC-D-FDLHHTSPEQLHFD	3_FOLLOW_UP_ARM_1
1	ENC-D-FDLHHTSPEQLHFD	4_PHASE_II_ARM_1
1	ENC-D-FDLHHTSPEQLHGV	1_SCREENING_AND_CO_ARM_1	2016	2	2016	12	1	0	1	0	2017	1						25 TO 29 YEARS	1	2	2		20	1	1
1	ENC-D-FDLHHTSPEQLHGV	2_BASELINE_ARM_1																											2016	1	2013	1	1	1	1	2	2	1	1	1	1	1	2	1	2	0	0	0	0
1	ENC-D-FDLHHTSPEQLHGV	3_FOLLOW_UP_ARM_1
1	ENC-D-FDLHHTSPEQLHGV	4_PHASE_II_ARM_1
1	ENC-D-FDLHHTSPEQLHHT	1_SCREENING_AND_CO_ARM_1	2016	2	2016	20	0	0	1	0	2017	1						25 TO 29 YEARS	1	2	1		10	1	2
1	ENC-D-FDLHHTSPEQLHHT	2_BASELINE_ARM_1																											2016	1	2013	1	1	1	1	2	2	1	1	1	1	1	2	1	1	0	0	1	0
1	ENC-D-FDLHHTSPEQLHHT	3_FOLLOW_UP_ARM_1
1	ENC-D-FDLHHTSPEQLHHT	4_PHASE_II_ARM_1
1	ENC-D-FDLHHTSPEQLHLH	1_SCREENING_AND_CO_ARM_1	2016	2	2016	30	0	0	1	0	2016	2
1	ENC-D-FDLHHTSPEQLHOM	1_SCREENING_AND_CO_ARM_1	2016	2	2016	20	0	0	1	0	2017	1						20 TO 24 YEARS	1	2	3		20	1	2
1	ENC-D-FDLHHTSPEQLHOM	2_BASELINE_ARM_1																											2016	1	2014	1	1	1	1	2	2	3	1	1	1	1	2	1	1	0	0	1	0
1	ENC-D-FDLHHTSPEQLHOM	3_FOLLOW_UP_ARM_1
1	ENC-D-FDLHHTSPEQLHOM	4_PHASE_II_ARM_1
1	ENC-D-FDLHHTSPEQLHPY	1_SCREENING_AND_CO_ARM_1	2016	2	2016	16	0	0	1	0	2017	1						20 TO 24 YEARS	1	2	2		18	1	1
1	ENC-D-FDLHHTSPEQLHPY	2_BASELINE_ARM_1																											2016	1	2012	1	1	1	1	2	2	1	1	1	1	1	2	2	2	0	0	1	0
1	ENC-D-FDLHHTSPEQLHPY	3_FOLLOW_UP_ARM_1
1	ENC-D-FDLHHTSPEQLHPY	4_PHASE_II_ARM_1
1	ENC-D-FDLHHTSPEQLHQJ	1_SCREENING_AND_CO_ARM_1	2016	2	2016	10	0	0	1	0	2017	1						20 TO 24 YEARS	1	2	2		15	1	1
1	ENC-D-FDLHHTSPEQLHQJ	2_BASELINE_ARM_1																											2016	1	2014	1	1	1	1	2	2	1	1	1	1	1	2	2	2	0	0	0	0
1	ENC-D-FDLHHTSPEQLHQJ	3_FOLLOW_UP_ARM_1
1	ENC-D-FDLHHTSPEQLHQJ	4_PHASE_II_ARM_1
1	ENC-D-FDLHHTSPEQLHSP	1_SCREENING_AND_CO_ARM_1	2016	2	2016	20	0	0	1	0	2017	1						25 TO 29 YEARS	1	2	4		10	1	3
1	ENC-D-FDLHHTSPEQLHSP	2_BASELINE_ARM_1																											2016	1	2013	1	1	1	1	2	1	1	1	1	1	1	2	4	1	0	0	1	0
1	ENC-D-FDLHHTSPEQLHSP	3_FOLLOW_UP_ARM_1
1	ENC-D-FDLHHTSPEQLHSP	4_PHASE_II_ARM_1
1	ENC-D-FDLHHTSPEQLHVL	1_SCREENING_AND_CO_ARM_1	2016	2	2016	28	0	0	1	0	2016	2
1	ENC-D-FDLHHTSPEQOMEQ	1_SCREENING_AND_CO_ARM_1	2016	2	2016	16	0	0	1	0	2017	1						30 TO 34 YEARS	1	2	3		15	1	0
1	ENC-D-FDLHHTSPEQOMEQ	2_BASELINE_ARM_1																											2016	2															2	0	0	1	0
1	ENC-D-FDLHHTSPEQOMEQ	3_FOLLOW_UP_ARM_1
1	ENC-D-FDLHHTSPEQOMEQ	4_PHASE_II_ARM_1
1	ENC-D-FDLHHTSPEQOMFD	1_SCREENING_AND_CO_ARM_1	2016	2	2016	16	0	0	1	0	2017	1						35 TO 39 YEARS	1	2	5		30	1	5
1	ENC-D-FDLHHTSPEQOMFD	2_BASELINE_ARM_1																											2016	1	2015	1	1	1	1	2	2	1	1	1	1	1	2	1	1	0	0	1	0
1	ENC-D-FDLHHTSPEQOMFD	3_FOLLOW_UP_ARM_1
1	ENC-D-FDLHHTSPEQOMFD	4_PHASE_II_ARM_1
1	ENC-D-FDLHHTSPEQOMGV	1_SCREENING_AND_CO_ARM_1	2016	2	2016	28	0	0	1	0	2016	2
1	ENC-D-FDLHHTSPEQOMHT	1_SCREENING_AND_CO_ARM_1	2016	2	2016	20	0	0	1	0	2017	1						30 TO 34 YEARS	1	2	4		5	1	4
1	ENC-D-FDLHHTSPEQOMHT	2_BASELINE_ARM_1																											2016	1	2013	1	1	1	1	2	2	1	1	1	1	1	2	2	2	0	0	0	0
1	ENC-D-FDLHHTSPEQOMHT	3_FOLLOW_UP_ARM_1
1	ENC-D-FDLHHTSPEQOMHT	4_PHASE_II_ARM_1
1	ENC-D-FDLHHTSPEQOMLH	1_SCREENING_AND_CO_ARM_1	2016	2	2016	4	1	0	0	0	2017	1						15 TO 19 YEARS	1	2	4		5	1	0
1	ENC-D-FDLHHTSPEQOMLH	2_BASELINE_ARM_1																											2016	2															2	0	0	1	0
[truncated: 10,493 more rows]
[truncated: 1,407 more columns]
